# Supplementary material for: Systematic parameter estimation in data-rich environments for cell signalling dynamics
Source: Bioinformatics. 2013 Feb 19;29(8):1044–51. doi: 10.1093/bioinformatics/btt083 (PMC3624804; doi:10.1093/bioinformatics/btt083)
Supplement: Supplementary Data [file supp_btt083_SPEDRE_SourceFiles.zip]

Archive with 703 entries (630 files):
- SPEDRE_SourceFiles.zip
- Supplementary Source Files/
- Supplementary Source Files/Akt model/
- Supplementary Source Files/Akt model/Akt_sim_short.txt
- Supplementary Source Files/Akt model/Noise=0/
- Supplementary Source Files/Akt model/Noise=0/Akt_sim_short.txt
- Supplementary Source Files/Akt model/Noise=0/BP_Akt.cps
- Supplementary Source Files/Akt model/Noise=0/BP_LM_Akt.cps
- Supplementary Source Files/Akt model/Noise=0/BP_SD_Akt.cps
- Supplementary Source Files/Akt model/Noise=0/GA_LM_Akt.cps
- Supplementary Source Files/Akt model/Noise=0/GA_SD_Akt.cps
- Supplementary Source Files/Akt model/Noise=0/LM_Akt.cps
- Supplementary Source Files/Akt model/Noise=0/PSO_LM_Akt.cps
- Supplementary Source Files/Akt model/Noise=0/PSO_SD_Akt.cps
- Supplementary Source Files/Akt model/Noise=0/SD_Akt.cps
- Supplementary Source Files/Akt model/Noise=0/SRES_LM_Akt.cps
- Supplementary Source Files/Akt model/Noise=0/SRES_SD_Akt.cps
- Supplementary Source Files/Akt model/Noise=1%/
- Supplementary Source Files/Akt model/Noise=1%/Akt_sim_short.txt
- Supplementary Source Files/Akt model/Noise=1%/BP_Akt.cps
- Supplementary Source Files/Akt model/Noise=1%/BP_LM_Akt.cps
- Supplementary Source Files/Akt model/Noise=1%/BP_SD_Akt.cps
- Supplementary Source Files/Akt model/Noise=1%/GA_LM_Akt.cps
- Supplementary Source Files/Akt model/Noise=1%/GA_SD_Akt.cps
- Supplementary Source Files/Akt model/Noise=1%/LM_Akt.cps
- Supplementary Source Files/Akt model/Noise=1%/PSO_LM_Akt.cps
- Supplementary Source Files/Akt model/Noise=1%/PSO_SD_Akt.cps
- Supplementary Source Files/Akt model/Noise=1%/SD_Akt.cps
- Supplementary Source Files/Akt model/Noise=1%/SRES_LM_Akt.cps
- Supplementary Source Files/Akt model/Noise=1%/SRES_SD_Akt.cps
- Supplementary Source Files/Akt model/Noise=10%/
- Supplementary Source Files/Akt model/Noise=10%/Akt_sim_short.txt
- Supplementary Source Files/Akt model/Noise=10%/BP_Akt.cps
- Supplementary Source Files/Akt model/Noise=10%/BP_LM_Akt.cps
- Supplementary Source Files/Akt model/Noise=10%/BP_SD_Akt.cps
- Supplementary Source Files/Akt model/Noise=10%/GA_LM_Akt.cps
- Supplementary Source Files/Akt model/Noise=10%/GA_SD_Akt.cps
- Supplementary Source Files/Akt model/Noise=10%/LM_Akt.cps
- Supplementary Source Files/Akt model/Noise=10%/PSO_LM_Akt.cps
- Supplementary Source Files/Akt model/Noise=10%/PSO_SD_Akt.cps
- Supplementary Source Files/Akt model/Noise=10%/SD_Akt.cps
- Supplementary Source Files/Akt model/Noise=10%/SRES_LM_Akt.cps
- Supplementary Source Files/Akt model/Noise=10%/SRES_SD_Akt.cps
- Supplementary Source Files/Akt model/Noise=2%/
- Supplementary Source Files/Akt model/Noise=2%/Akt_sim_short.txt
- Supplementary Source Files/Akt model/Noise=2%/BP_Akt.cps
- Supplementary Source Files/Akt model/Noise=2%/BP_LM_Akt.cps
- Supplementary Source Files/Akt model/Noise=2%/BP_SD_Akt.cps
- Supplementary Source Files/Akt model/Noise=2%/GA_LM_Akt.cps
- Supplementary Source Files/Akt model/Noise=2%/GA_SD_Akt.cps
- Supplementary Source Files/Akt model/Noise=2%/LM_Akt.cps
- Supplementary Source Files/Akt model/Noise=2%/PSO_LM_Akt.cps
- Supplementary Source Files/Akt model/Noise=2%/PSO_SD_Akt.cps
- Supplementary Source Files/Akt model/Noise=2%/SD_Akt.cps
- Supplementary Source Files/Akt model/Noise=2%/SRES_LM_Akt.cps
- Supplementary Source Files/Akt model/Noise=2%/SRES_SD_Akt.cps
- Supplementary Source Files/Akt model/Noise=20%/
- Supplementary Source Files/Akt model/Noise=20%/Akt_sim_short.txt
- Supplementary Source Files/Akt model/Noise=20%/BP_Akt.cps
- Supplementary Source Files/Akt model/Noise=20%/BP_LM_Akt.cps
- Supplementary Source Files/Akt model/Noise=20%/BP_SD_Akt.cps
- Supplementary Source Files/Akt model/Noise=20%/GA_LM_Akt.cps
- Supplementary Source Files/Akt model/Noise=20%/GA_SD_Akt.cps
- Supplementary Source Files/Akt model/Noise=20%/LM_Akt.cps
- Supplementary Source Files/Akt model/Noise=20%/PSO_LM_Akt.cps
- Supplementary Source Files/Akt model/Noise=20%/PSO_SD_Akt.cps
- Supplementary Source Files/Akt model/Noise=20%/SD_Akt.cps
- Supplementary Source Files/Akt model/Noise=20%/SRES_LM_Akt.cps
- Supplementary Source Files/Akt model/Noise=20%/SRES_SD_Akt.cps
- Supplementary Source Files/Akt model/Noise=5%/
- Supplementary Source Files/Akt model/Noise=5%/Akt_sim_short.txt
- Supplementary Source Files/Akt model/Noise=5%/BP_Akt.cps
- Supplementary Source Files/Akt model/Noise=5%/BP_LM_Akt.cps
- Supplementary Source Files/Akt model/Noise=5%/BP_SD_Akt.cps
- Supplementary Source Files/Akt model/Noise=5%/GA_LM_Akt.cps
- Supplementary Source Files/Akt model/Noise=5%/GA_SD_Akt.cps
- Supplementary Source Files/Akt model/Noise=5%/LM_Akt.cps
- Supplementary Source Files/Akt model/Noise=5%/PSO_LM_Akt.cps
- Supplementary Source Files/Akt model/Noise=5%/PSO_SD_Akt.cps
- Supplementary Source Files/Akt model/Noise=5%/SD_Akt.cps
- Supplementary Source Files/Akt model/Noise=5%/SRES_LM_Akt.cps
- Supplementary Source Files/Akt model/Noise=5%/SRES_SD_Akt.cps
- Supplementary Source Files/Artificial networks/
- Supplementary Source Files/Artificial networks/Noise=0/
- Supplementary Source Files/Artificial networks/Noise=0/Size 100/
- Supplementary Source Files/Artificial networks/Noise=0/Size 100/BP_branch.cps
- Supplementary Source Files/Artificial networks/Noise=0/Size 100/BP_LM_branch.cps
- Supplementary Source Files/Artificial networks/Noise=0/Size 100/BP_SD_branch.cps
- Supplementary Source Files/Artificial networks/Noise=0/Size 100/branch_out.cps
- Supplementary Source Files/Artificial networks/Noise=0/Size 100/branch_sim_short.txt
- Supplementary Source Files/Artificial networks/Noise=0/Size 100/branch_template.cps
- Supplementary Source Files/Artificial networks/Noise=0/Size 100/GA_branch.cps
- Supplementary Source Files/Artificial networks/Noise=0/Size 100/GA_LM_branch.cps
- Supplementary Source Files/Artificial networks/Noise=0/Size 100/GA_SD_branch.cps
- Supplementary Source Files/Artificial networks/Noise=0/Size 100/LM_branch.cps
- Supplementary Source Files/Artificial networks/Noise=0/Size 100/PSO_branch.cps
- Supplementary Source Files/Artificial networks/Noise=0/Size 100/PSO_LM_branch.cps
- Supplementary Source Files/Artificial networks/Noise=0/Size 100/PSO_SD_branch.cps
- Supplementary Source Files/Artificial networks/Noise=0/Size 100/SD_branch.cps
- Supplementary Source Files/Artificial networks/Noise=0/Size 100/SRES_branch.cps
- Supplementary Source Files/Artificial networks/Noise=0/Size 100/SRES_LM_branch.cps
- Supplementary Source Files/Artificial networks/Noise=0/Size 100/SRES_SD_branch.cps
- Supplementary Source Files/Artificial networks/Noise=0/Size 110/
- Supplementary Source Files/Artificial networks/Noise=0/Size 110/BP_branch.cps
- Supplementary Source Files/Artificial networks/Noise=0/Size 110/BP_LM_branch.cps
- Supplementary Source Files/Artificial networks/Noise=0/Size 110/BP_SD_branch.cps
- Supplementary Source Files/Artificial networks/Noise=0/Size 110/branch_out.cps
- Supplementary Source Files/Artificial networks/Noise=0/Size 110/branch_sim_short.txt
- Supplementary Source Files/Artificial networks/Noise=0/Size 110/branch_template.cps
- Supplementary Source Files/Artificial networks/Noise=0/Size 110/GA_branch.cps
- Supplementary Source Files/Artificial networks/Noise=0/Size 110/GA_LM_branch.cps
- Supplementary Source Files/Artificial networks/Noise=0/Size 110/GA_SD_branch.cps
- Supplementary Source Files/Artificial networks/Noise=0/Size 110/LM_branch.cps
- Supplementary Source Files/Artificial networks/Noise=0/Size 110/PSO_branch.cps
- Supplementary Source Files/Artificial networks/Noise=0/Size 110/PSO_LM_branch.cps
- Supplementary Source Files/Artificial networks/Noise=0/Size 110/PSO_SD_branch.cps
- Supplementary Source Files/Artificial networks/Noise=0/Size 110/SD_branch.cps
- Supplementary Source Files/Artificial networks/Noise=0/Size 110/SRES_branch.cps
- Supplementary Source Files/Artificial networks/Noise=0/Size 110/SRES_LM_branch.cps
- Supplementary Source Files/Artificial networks/Noise=0/Size 110/SRES_SD_branch.cps
- Supplementary Source Files/Artificial networks/Noise=0/Size 120/
- Supplementary Source Files/Artificial networks/Noise=0/Size 120/BP_branch.cps
- Supplementary Source Files/Artificial networks/Noise=0/Size 120/BP_LM_branch.cps
- Supplementary Source Files/Artificial networks/Noise=0/Size 120/BP_SD_branch.cps
- Supplementary Source Files/Artificial networks/Noise=0/Size 120/branch_out.cps
- Supplementary Source Files/Artificial networks/Noise=0/Size 120/branch_sim_short.txt
- Supplementary Source Files/Artificial networks/Noise=0/Size 120/branch_template.cps
- Supplementary Source Files/Artificial networks/Noise=0/Size 120/GA_branch.cps
- Supplementary Source Files/Artificial networks/Noise=0/Size 120/GA_LM_branch.cps
- Supplementary Source Files/Artificial networks/Noise=0/Size 120/GA_SD_branch.cps
- Supplementary Source Files/Artificial networks/Noise=0/Size 120/LM_branch.cps
- Supplementary Source Files/Artificial networks/Noise=0/Size 120/PSO_branch.cps
- Supplementary Source Files/Artificial networks/Noise=0/Size 120/PSO_LM_branch.cps
- Supplementary Source Files/Artificial networks/Noise=0/Size 120/PSO_SD_branch.cps
- Supplementary Source Files/Artificial networks/Noise=0/Size 120/SD_branch.cps
- Supplementary Source Files/Artificial networks/Noise=0/Size 120/SRES_branch.cps
- Supplementary Source Files/Artificial networks/Noise=0/Size 120/SRES_LM_branch.cps
- Supplementary Source Files/Artificial networks/Noise=0/Size 120/SRES_SD_branch.cps
- Supplementary Source Files/Artificial networks/Noise=0/Size 130 - Run 1/
- Supplementary Source Files/Artificial networks/Noise=0/Size 130 - Run 1/BP_branch.cps
- Supplementary Source Files/Artificial networks/Noise=0/Size 130 - Run 1/BP_LM_branch.cps
- Supplementary Source Files/Artificial networks/Noise=0/Size 130 - Run 1/BP_SD_branch.cps
- Supplementary Source Files/Artificial networks/Noise=0/Size 130 - Run 1/branch_out.cps
- Supplementary Source Files/Artificial networks/Noise=0/Size 130 - Run 1/branch_sim_short.txt
- Supplementary Source Files/Artificial networks/Noise=0/Size 130 - Run 1/branch_template.cps
- Supplementary Source Files/Artificial networks/Noise=0/Size 130 - Run 1/GA_branch.cps
- Supplementary Source Files/Artificial networks/Noise=0/Size 130 - Run 1/GA_LM_branch.cps
- Supplementary Source Files/Artificial networks/Noise=0/Size 130 - Run 1/GA_SD_branch.cps
- Supplementary Source Files/Artificial networks/Noise=0/Size 130 - Run 1/LM_branch.cps
- Supplementary Source Files/Artificial networks/Noise=0/Size 130 - Run 1/PSO_branch.cps
- Supplementary Source Files/Artificial networks/Noise=0/Size 130 - Run 1/PSO_LM_branch.cps
- Supplementary Source Files/Artificial networks/Noise=0/Size 130 - Run 1/PSO_SD_branch.cps
- Supplementary Source Files/Artificial networks/Noise=0/Size 130 - Run 1/SD_branch.cps
- Supplementary Source Files/Artificial networks/Noise=0/Size 130 - Run 1/SRES_branch.cps
- Supplementary Source Files/Artificial networks/Noise=0/Size 130 - Run 1/SRES_LM_branch.cps
- Supplementary Source Files/Artificial networks/Noise=0/Size 130 - Run 1/SRES_SD_branch.cps
- Supplementary Source Files/Artificial networks/Noise=0/Size 130 - Run 2/
- Supplementary Source Files/Artificial networks/Noise=0/Size 130 - Run 2/BP_branch.cps
- Supplementary Source Files/Artificial networks/Noise=0/Size 130 - Run 2/BP_LM_branch.cps
- Supplementary Source Files/Artificial networks/Noise=0/Size 130 - Run 2/BP_SD_branch.cps
- Supplementary Source Files/Artificial networks/Noise=0/Size 130 - Run 2/branch_out.cps
- Supplementary Source Files/Artificial networks/Noise=0/Size 130 - Run 2/branch_sim_short.txt
- Supplementary Source Files/Artificial networks/Noise=0/Size 130 - Run 2/branch_template.cps
- Supplementary Source Files/Artificial networks/Noise=0/Size 130 - Run 2/GA_branch.cps
- Supplementary Source Files/Artificial networks/Noise=0/Size 130 - Run 2/GA_LM_branch.cps
- Supplementary Source Files/Artificial networks/Noise=0/Size 130 - Run 2/GA_SD_branch.cps
- Supplementary Source Files/Artificial networks/Noise=0/Size 130 - Run 2/LM_branch.cps
- Supplementary Source Files/Artificial networks/Noise=0/Size 130 - Run 2/PSO_branch.cps
- Supplementary Source Files/Artificial networks/Noise=0/Size 130 - Run 2/PSO_LM_branch.cps
- Supplementary Source Files/Artificial networks/Noise=0/Size 130 - Run 2/PSO_SD_branch.cps
- Supplementary Source Files/Artificial networks/Noise=0/Size 130 - Run 2/SD_branch.cps
- Supplementary Source Files/Artificial networks/Noise=0/Size 130 - Run 2/SRES_branch.cps
- Supplementary Source Files/Artificial networks/Noise=0/Size 130 - Run 2/SRES_LM_branch.cps
- Supplementary Source Files/Artificial networks/Noise=0/Size 130 - Run 2/SRES_SD_branch.cps
- Supplementary Source Files/Artificial networks/Noise=0/Size 130 - Run 3/
- Supplementary Source Files/Artificial networks/Noise=0/Size 130 - Run 3/BP_branch.cps
- Supplementary Source Files/Artificial networks/Noise=0/Size 130 - Run 3/BP_LM_branch.cps
- Supplementary Source Files/Artificial networks/Noise=0/Size 130 - Run 3/BP_SD_branch.cps
- Supplementary Source Files/Artificial networks/Noise=0/Size 130 - Run 3/branch_out.cps
- Supplementary Source Files/Artificial networks/Noise=0/Size 130 - Run 3/branch_sim_short.txt
- Supplementary Source Files/Artificial networks/Noise=0/Size 130 - Run 3/branch_template.cps
- Supplementary Source Files/Artificial networks/Noise=0/Size 130 - Run 3/GA_branch.cps
- Supplementary Source Files/Artificial networks/Noise=0/Size 130 - Run 3/GA_LM_branch.cps
- Supplementary Source Files/Artificial networks/Noise=0/Size 130 - Run 3/GA_SD_branch.cps
- Supplementary Source Files/Artificial networks/Noise=0/Size 130 - Run 3/LM_branch.cps
- Supplementary Source Files/Artificial networks/Noise=0/Size 130 - Run 3/PSO_branch.cps
- Supplementary Source Files/Artificial networks/Noise=0/Size 130 - Run 3/PSO_LM_branch.cps
- Supplementary Source Files/Artificial networks/Noise=0/Size 130 - Run 3/PSO_SD_branch.cps
- Supplementary Source Files/Artificial networks/Noise=0/Size 130 - Run 3/SD_branch.cps
- Supplementary Source Files/Artificial networks/Noise=0/Size 130 - Run 3/SRES_branch.cps
- Supplementary Source Files/Artificial networks/Noise=0/Size 130 - Run 3/SRES_LM_branch.cps
- Supplementary Source Files/Artificial networks/Noise=0/Size 130 - Run 3/SRES_SD_branch.cps
- Supplementary Source Files/Artificial networks/Noise=0/Size 140/
- Supplementary Source Files/Artificial networks/Noise=0/Size 140/BP_branch.cps
- Supplementary Source Files/Artificial networks/Noise=0/Size 140/BP_LM_branch.cps
- Supplementary Source Files/Artificial networks/Noise=0/Size 140/BP_SD_branch.cps
- Supplementary Source Files/Artificial networks/Noise=0/Size 140/branch_out.cps
- Supplementary Source Files/Artificial networks/Noise=0/Size 140/branch_sim_short.txt
- Supplementary Source Files/Artificial networks/Noise=0/Size 140/branch_template.cps
- Supplementary Source Files/Artificial networks/Noise=0/Size 140/GA_branch.cps
- Supplementary Source Files/Artificial networks/Noise=0/Size 140/GA_LM_branch.cps
- Supplementary Source Files/Artificial networks/Noise=0/Size 140/GA_SD_branch.cps
- Supplementary Source Files/Artificial networks/Noise=0/Size 140/LM_branch.cps
- Supplementary Source Files/Artificial networks/Noise=0/Size 140/PSO_branch.cps
- Supplementary Source Files/Artificial networks/Noise=0/Size 140/PSO_LM_branch.cps
- Supplementary Source Files/Artificial networks/Noise=0/Size 140/PSO_SD_branch.cps
- Supplementary Source Files/Artificial networks/Noise=0/Size 140/SD_branch.cps
- Supplementary Source Files/Artificial networks/Noise=0/Size 140/SRES_branch.cps
- Supplementary Source Files/Artificial networks/Noise=0/Size 140/SRES_LM_branch.cps
- Supplementary Source Files/Artificial networks/Noise=0/Size 140/SRES_SD_branch.cps
- Supplementary Source Files/Artificial networks/Noise=0/Size 150/
- Supplementary Source Files/Artificial networks/Noise=0/Size 150/BP_branch.cps
- Supplementary Source Files/Artificial networks/Noise=0/Size 150/BP_LM_branch.cps
- Supplementary Source Files/Artificial networks/Noise=0/Size 150/BP_SD_branch.cps
- Supplementary Source Files/Artificial networks/Noise=0/Size 150/branch_out.cps
- Supplementary Source Files/Artificial networks/Noise=0/Size 150/branch_sim_short.txt
- Supplementary Source Files/Artificial networks/Noise=0/Size 150/branch_template.cps
- Supplementary Source Files/Artificial networks/Noise=0/Size 150/GA_branch.cps
- Supplementary Source Files/Artificial networks/Noise=0/Size 150/GA_LM_branch.cps
- Supplementary Source Files/Artificial networks/Noise=0/Size 150/GA_SD_branch.cps
- Supplementary Source Files/Artificial networks/Noise=0/Size 150/LM_branch.cps
- Supplementary Source Files/Artificial networks/Noise=0/Size 150/PSO_branch.cps
- Supplementary Source Files/Artificial networks/Noise=0/Size 150/PSO_LM_branch.cps
- Supplementary Source Files/Artificial networks/Noise=0/Size 150/PSO_SD_branch.cps
- Supplementary Source Files/Artificial networks/Noise=0/Size 150/SD_branch.cps
- Supplementary Source Files/Artificial networks/Noise=0/Size 150/SRES_branch.cps
- Supplementary Source Files/Artificial networks/Noise=0/Size 150/SRES_LM_branch.cps
- Supplementary Source Files/Artificial networks/Noise=0/Size 150/SRES_SD_branch.cps
- Supplementary Source Files/Artificial networks/Noise=0/Size 30/
- Supplementary Source Files/Artificial networks/Noise=0/Size 30/BP_branch.cps
- Supplementary Source Files/Artificial networks/Noise=0/Size 30/BP_LM_branch.cps
- Supplementary Source Files/Artificial networks/Noise=0/Size 30/BP_SD_branch.cps
- Supplementary Source Files/Artificial networks/Noise=0/Size 30/branch_out.cps
- Supplementary Source Files/Artificial networks/Noise=0/Size 30/branch_sim_short.txt
- Supplementary Source Files/Artificial networks/Noise=0/Size 30/branch_template.cps
- Supplementary Source Files/Artificial networks/Noise=0/Size 30/GA_branch.cps
- Supplementary Source Files/Artificial networks/Noise=0/Size 30/GA_LM_branch.cps
- Supplementary Source Files/Artificial networks/Noise=0/Size 30/GA_SD_branch.cps
- Supplementary Source Files/Artificial networks/Noise=0/Size 30/LM_branch.cps
- Supplementary Source Files/Artificial networks/Noise=0/Size 30/PSO_branch.cps
- Supplementary Source Files/Artificial networks/Noise=0/Size 30/PSO_LM_branch.cps
- Supplementary Source Files/Artificial networks/Noise=0/Size 30/PSO_SD_branch.cps
- Supplementary Source Files/Artificial networks/Noise=0/Size 30/SD_branch.cps
- Supplementary Source Files/Artificial networks/Noise=0/Size 30/SRES_branch.cps
- Supplementary Source Files/Artificial networks/Noise=0/Size 30/SRES_LM_branch.cps
- Supplementary Source Files/Artificial networks/Noise=0/Size 30/SRES_SD_branch.cps
- Supplementary Source Files/Artificial networks/Noise=0/Size 40/
- Supplementary Source Files/Artificial networks/Noise=0/Size 40/branch_sim_short.txt
- Supplementary Source Files/Artificial networks/Noise=0/Size 40/GA_branch.cps
- Supplementary Source Files/Artificial networks/Noise=0/Size 40/GA_LM_branch.cps
- Supplementary Source Files/Artificial networks/Noise=0/Size 40/GA_SD_branch.cps
- Supplementary Source Files/Artificial networks/Noise=0/Size 40/LM_branch.cps
- Supplementary Source Files/Artificial networks/Noise=0/Size 40/PSO_branch.cps
- Supplementary Source Files/Artificial networks/Noise=0/Size 40/PSO_LM_branch.cps
- Supplementary Source Files/Artificial networks/Noise=0/Size 40/PSO_SD_branch.cps
- Supplementary Source Files/Artificial networks/Noise=0/Size 40/SD_branch.cps
- Supplementary Source Files/Artificial networks/Noise=0/Size 40/SRES_branch.cps
- Supplementary Source Files/Artificial networks/Noise=0/Size 40/SRES_LM_branch.cps
- Supplementary Source Files/Artificial networks/Noise=0/Size 40/SRES_SD_branch.cps
- Supplementary Source Files/Artificial networks/Noise=0/Size 50/
- Supplementary Source Files/Artificial networks/Noise=0/Size 50/BP_branch.cps
- Supplementary Source Files/Artificial networks/Noise=0/Size 50/BP_LM_branch.cps
- Supplementary Source Files/Artificial networks/Noise=0/Size 50/BP_SD_branch.cps
- Supplementary Source Files/Artificial networks/Noise=0/Size 50/branch_out.cps
- Supplementary Source Files/Artificial networks/Noise=0/Size 50/branch_sim_short.txt
- Supplementary Source Files/Artificial networks/Noise=0/Size 50/branch_template.cps
- Supplementary Source Files/Artificial networks/Noise=0/Size 50/GA_branch.cps
- Supplementary Source Files/Artificial networks/Noise=0/Size 50/GA_LM_branch.cps
- Supplementary Source Files/Artificial networks/Noise=0/Size 50/GA_SD_branch.cps
- Supplementary Source Files/Artificial networks/Noise=0/Size 50/LM_branch.cps
- Supplementary Source Files/Artificial networks/Noise=0/Size 50/PSO_branch.cps
- Supplementary Source Files/Artificial networks/Noise=0/Size 50/PSO_LM_branch.cps
- Supplementary Source Files/Artificial networks/Noise=0/Size 50/PSO_SD_branch.cps
- Supplementary Source Files/Artificial networks/Noise=0/Size 50/SD_branch.cps
- Supplementary Source Files/Artificial networks/Noise=0/Size 50/SRES_branch.cps
- Supplementary Source Files/Artificial networks/Noise=0/Size 50/SRES_LM_branch.cps
- Supplementary Source Files/Artificial networks/Noise=0/Size 50/SRES_SD_branch.cps
- Supplementary Source Files/Artificial networks/Noise=0/Size 60/
- Supplementary Source Files/Artificial networks/Noise=0/Size 60/BP_branch.cps
- Supplementary Source Files/Artificial networks/Noise=0/Size 60/BP_LM_branch.cps
- Supplementary Source Files/Artificial networks/Noise=0/Size 60/BP_SD_branch.cps
- Supplementary Source Files/Artificial networks/Noise=0/Size 60/branch_out.cps
- Supplementary Source Files/Artificial networks/Noise=0/Size 60/branch_sim_short.txt
- Supplementary Source Files/Artificial networks/Noise=0/Size 60/branch_template.cps
- Supplementary Source Files/Artificial networks/Noise=0/Size 60/GA_branch.cps
- Supplementary Source Files/Artificial networks/Noise=0/Size 60/GA_LM_branch.cps
- Supplementary Source Files/Artificial networks/Noise=0/Size 60/GA_SD_branch.cps
- Supplementary Source Files/Artificial networks/Noise=0/Size 60/LM_branch.cps
- Supplementary Source Files/Artificial networks/Noise=0/Size 60/PSO_branch.cps
- Supplementary Source Files/Artificial networks/Noise=0/Size 60/PSO_LM_branch.cps
- Supplementary Source Files/Artificial networks/Noise=0/Size 60/PSO_SD_branch.cps
- Supplementary Source Files/Artificial networks/Noise=0/Size 60/SD_branch.cps
- Supplementary Source Files/Artificial networks/Noise=0/Size 60/SRES_branch.cps
- Supplementary Source Files/Artificial networks/Noise=0/Size 60/SRES_LM_branch.cps
- Supplementary Source Files/Artificial networks/Noise=0/Size 60/SRES_SD_branch.cps
- Supplementary Source Files/Artificial networks/Noise=0/Size 70/
- Supplementary Source Files/Artificial networks/Noise=0/Size 70/BP_LM_branch.cps
- Supplementary Source Files/Artificial networks/Noise=0/Size 70/BP_SD_branch.cps
- Supplementary Source Files/Artificial networks/Noise=0/Size 70/branch_out.cps
- Supplementary Source Files/Artificial networks/Noise=0/Size 70/branch_sim_short.txt
[truncated: 403 more entries]
