# Supplementary material for: Systematic parameter estimation in data-rich environments for cell signalling dynamics
Source: Bioinformatics. 2013 Feb 19;29(8):1044–51. doi: 10.1093/bioinformatics/btt083 (PMC3624804; doi:10.1093/bioinformatics/btt083)
Supplement: Supplementary Data [file supp_btt083_SPEDRE_SourceFiles.zip › Supplementary Source Files/Akt model/Akt_sim_short.txt]

SB with Reducing Enzyme activated by superoxide[Time]	GF[Concentration]	GF_R[Concentration]	R[Concentration]	NOX[Concentration]	inactNOX[Concentration]	PI3K[Concentration]	inactPI3K[Concentration]	O2[Concentration]	Superoxide[Concentration]	SOD[Concentration]	PTEN[Concentration]	PTENox[Concentration]	PIP2[Concentration]	PIP3[Concentration]	Akt[Concentration]	Aktm[Concentration]	Aktpp[Concentration]	PDK1m[Concentration]	PP2A[Concentration]	PDK1[Concentration]
0	1.10574	0	1.15266	1.11064	0	1.02384	0	0.953325	0	1.49832	1.32023	0	0	1.02872	1.12642	0	0	0	0.686729	0.931876
0.01	0.968483	0.0879968	0.715495	0.820611	0.0283981	0.744776	0.106496	0.999797	0.065463	0.956738	1.12736	0.000299826	0.00255637	1.13211	0.617167	0.000912236	6.05944e-10	0.00151797	0.848064	1.09411
0.03	0.595519	0.30435	0.544422	0.783389	0.0878048	0.716884	0.201343	0.818115	0.161071	1.10468	1.21937	0.00216591	0.0106135	1.40411	0.814065	0.00177357	6.97549e-09	0.00389462	0.65609	1.08589
0.07	0.559183	0.467889	0.597368	0.748136	0.107702	0.689458	0.28107	0.81518	0.249822	0.808826	1.07671	0.00878368	0.0335241	0.852822	1.07144	0.00645184	1.50222e-07	0.00966753	1.1623	0.835118
0.15	0.229393	0.534796	0.221276	0.966176	0.156785	0.584489	0.518271	0.686691	0.228906	1.04909	0.953434	0.0188617	0.0616524	0.696434	1.24735	0.00964069	2.03577e-06	0.021793	1.28687	0.58943
0.31	0.204451	0.962186	0.156964	1.06447	0.122569	0.436488	0.539627	1.00883	0.206577	1.2096	0.997425	0.0491669	0.0863282	0.975339	0.882599	0.0351528	7.21374e-06	0.0276027	1.02288	0.871975
0.63	0.0819585	0.969543	0.105224	0.869566	0.167167	0.42785	0.420718	0.648146	0.243139	0.844498	0.47725	0.116587	0.100005	0.861404	0.653301	0.0574513	9.20465e-05	0.0769359	1.25538	0.545318
1.27	0.0531902	0.865066	0.0559053	0.887511	0.139111	0.645738	0.443479	0.882762	0.265004	0.743262	1.05294	0.203219	0.467711	0.690052	0.967304	0.0687118	0.000582619	0.0878015	0.698698	0.746784
2.55	0.024797	1.15217	0.0274157	0.988804	0.152993	0.688747	0.317709	0.802277	0.119063	0.950598	0.614838	0.39568	0.331978	0.683602	0.693749	0.180719	0.00226954	0.147192	1.07118	0.938485
5.11	0.0169856	0.770779	0.0119317	0.916442	0.139087	0.756411	0.510489	0.816912	0.29212	1.27122	0.393806	0.527776	0.471573	0.579081	0.947628	0.223802	0.0136412	0.296324	1.09039	0.665556
10.23	0.00643617	0.875123	0.00723859	0.979598	0.157319	0.623946	0.380668	0.810152	0.155683	1.01247	0.160108	0.761748	0.178723	0.714862	0.527811	0.346959	0.0447502	0.408447	1.31759	0.726094
20.47	0.00415093	0.736899	0.00343067	0.598659	0.15874	0.632373	0.319803	0.798139	0.274517	0.693568	0.0860054	1.13236	0.0603725	1.1158	0.266785	0.477364	0.164225	0.697596	1.0174	0.28945
