# Supplementary material for: Systematic parameter estimation in data-rich environments for cell signalling dynamics
Source: Bioinformatics. 2013 Feb 19;29(8):1044–51. doi: 10.1093/bioinformatics/btt083 (PMC3624804; doi:10.1093/bioinformatics/btt083)
Supplement: Supplementary Data [file supp_btt083_SPEDRE_SourceFiles.zip › Supplementary Source Files/Akt model/Noise=0/Akt_sim_short.txt]

SB with Reducing Enzyme activated by superoxide[Time]	GF[Concentration]	GF_R[Concentration]	R[Concentration]	NOX[Concentration]	inactNOX[Concentration]	PI3K[Concentration]	inactPI3K[Concentration]	O2[Concentration]	Superoxide[Concentration]	SOD[Concentration]	PTEN[Concentration]	PTENox[Concentration]	PIP2[Concentration]	PIP3[Concentration]	Akt[Concentration]	Aktm[Concentration]	Aktpp[Concentration]	PDK1m[Concentration]	PP2A[Concentration]	PDK1[Concentration]
0	1	0	1	1	0	1	0	1	0	1	1	0	0	1	1	0	0	0	1	1
0.01	0.874181	0.125819	0.874181	0.969164	0.0308361	0.920412	0.0795875	0.907779	0.0922209	1	0.999668	0.000331577	0.00382006	0.99618	0.999002	0.000997555	4.78372e-10	0.00143749	1	0.998562
0.03	0.698429	0.301571	0.698429	0.917419	0.0825803	0.794357	0.205643	0.815847	0.184152	1	0.997744	0.00225554	0.0113235	0.988676	0.997022	0.00297817	1.28034e-08	0.00428893	1	0.995711
0.07	0.498133	0.501867	0.498133	0.85095	0.14905	0.639847	0.360153	0.768035	0.231965	1	0.992037	0.0079629	0.0259111	0.974089	0.993117	0.00688275	1.59852e-07	0.00989972	1	0.9901
0.15	0.316564	0.683436	0.316564	0.801198	0.198802	0.526182	0.473817	0.772757	0.227243	1	0.979872	0.0201275	0.0538456	0.946154	0.985524	0.0144738	1.5199e-06	0.0207657	1	0.979234
0.31	0.183091	0.816908	0.183091	0.808478	0.191522	0.524251	0.475749	0.775006	0.224994	1	0.956684	0.0433162	0.105338	0.894661	0.971147	0.0288399	1.25448e-05	0.0411627	1	0.958837
0.63	0.0993301	0.90067	0.0993301	0.847784	0.152216	0.580321	0.419678	0.761574	0.238425	1	0.909766	0.090234	0.192013	0.807987	0.945186	0.0547216	9.25357e-05	0.0772606	1	0.922739
1.27	0.0518704	0.948129	0.0518704	0.865208	0.134792	0.612288	0.387712	0.755225	0.244774	1	0.816909	0.18309	0.31758	0.68242	0.901749	0.0976538	0.00059665	0.134758	1	0.865242
2.55	0.0265241	0.973476	0.0265241	0.871725	0.128275	0.626233	0.373767	0.752979	0.247021	1	0.648608	0.351392	0.450295	0.549705	0.835741	0.161083	0.00317584	0.212066	1	0.787934
5.11	0.0134144	0.986585	0.0134144	0.874702	0.125298	0.632855	0.367144	0.751974	0.248026	1	0.38567	0.61433	0.467781	0.532219	0.736307	0.250405	0.0132876	0.304239	1	0.69576
10.23	0.0067459	0.993254	0.0067459	0.876135	0.123865	0.636095	0.363905	0.751494	0.248506	1	0.130924	0.869076	0.190505	0.809495	0.546643	0.404238	0.0491191	0.470506	1	0.529494
20.47	0.00338272	0.996617	0.00338272	0.876839	0.123161	0.637699	0.362301	0.75126	0.24874	1	0.0912412	0.908759	0.0478597	0.95214	0.305415	0.547976	0.146609	0.657556	1	0.342444
