# Supplementary material for: Systematic parameter estimation in data-rich environments for cell signalling dynamics
Source: Bioinformatics. 2013 Feb 19;29(8):1044–51. doi: 10.1093/bioinformatics/btt083 (PMC3624804; doi:10.1093/bioinformatics/btt083)
Supplement: Supplementary Data [file supp_btt083_SPEDRE_SourceFiles.zip › Supplementary Source Files/Akt model/Noise=0/BP_Akt.cps]

<?xml version="1.0" encoding="UTF-8"?>
<COPASI xmlns:xsi="http://www.w3.org/2001/XMLSchema-instance" xsi:noNamespaceSchemaLocation="http://www.copasi.org/static/schema.xsd" versionMajor="1" versionMinor="0" versionDevel="26">
	<ListOfFunctions>
		<Function key="Function_13" name="Mass action (irreversible)" type="MassAction" reversible="false">
			<Expression>k1*PRODUCT&lt;substrate_i&gt;</Expression>
			<ListOfParameterDescriptions>
				<ParameterDescription key="FunctionParameter_81" name="k1" order="0" role="constant"/>
				<ParameterDescription key="FunctionParameter_79" name="substrate" order="1" role="substrate"/>
			</ListOfParameterDescriptions>
		</Function>
		<Function key="Function_44" name="michaelis-menten catalysis" type="UserDefined" reversible="false">
			<Expression>V * substrate * enzyme /(Km + substrate)</Expression>
			<ListOfParameterDescriptions>
				<ParameterDescription key="FunctionParameter_260" name="V" order="0" role="constant"/>
				<ParameterDescription key="FunctionParameter_243" name="substrate" order="1" role="substrate"/>
				<ParameterDescription key="FunctionParameter_250" name="enzyme" order="2" role="modifier"/>
				<ParameterDescription key="FunctionParameter_261" name="Km" order="3" role="constant"/>
			</ListOfParameterDescriptions>
		</Function>
		<Function key="Function_45" name="Objective Function" type="Expression">
			<Expression/>
		</Function>
		<Function key="Function_46" name="Enzyme simple" type="UserDefined" reversible="false">
			<Expression>k*enzyme*substrate</Expression>
			<ListOfParameterDescriptions>
				<ParameterDescription key="FunctionParameter_262" name="k" order="0" role="constant"/>
				<ParameterDescription key="FunctionParameter_246" name="enzyme" order="1" role="modifier"/>
				<ParameterDescription key="FunctionParameter_263" name="substrate" order="2" role="substrate"/>
			</ListOfParameterDescriptions>
		</Function>
	</ListOfFunctions>
	<Model key="Model_1" name="SB with Reducing Enzyme activated by superoxide" timeUnit="s" volumeUnit="ml" quantityUnit="mmol" type="deterministic">
		<Comment>
			<body xmlns="http://www.w3.org/1999/xhtml"/>
		</Comment>
		<ListOfCompartments>
			<Compartment key="Compartment_0" name="compartment" simulationType="fixed"/>
		</ListOfCompartments>
		<ListOfMetabolites>
			<Metabolite key="Metabolite_0" name="GF" simulationType="reactions" compartment="Compartment_0"/>
			<Metabolite key="Metabolite_1" name="GF_R" simulationType="reactions" compartment="Compartment_0"/>
			<Metabolite key="Metabolite_2" name="R" simulationType="reactions" compartment="Compartment_0"/>
			<Metabolite key="Metabolite_3" name="NOX" simulationType="reactions" compartment="Compartment_0"/>
			<Metabolite key="Metabolite_4" name="inactNOX" simulationType="reactions" compartment="Compartment_0"/>
			<Metabolite key="Metabolite_5" name="PI3K" simulationType="reactions" compartment="Compartment_0"/>
			<Metabolite key="Metabolite_6" name="inactPI3K" simulationType="reactions" compartment="Compartment_0"/>
			<Metabolite key="Metabolite_7" name="O2" simulationType="reactions" compartment="Compartment_0"/>
			<Metabolite key="Metabolite_8" name="Superoxide" simulationType="reactions" compartment="Compartment_0"/>
			<Metabolite key="Metabolite_9" name="SOD" simulationType="reactions" compartment="Compartment_0"/>
			<Metabolite key="Metabolite_10" name="PTEN" simulationType="reactions" compartment="Compartment_0"/>
			<Metabolite key="Metabolite_11" name="PTENox" simulationType="reactions" compartment="Compartment_0"/>
			<Metabolite key="Metabolite_12" name="PIP2" simulationType="reactions" compartment="Compartment_0"/>
			<Metabolite key="Metabolite_13" name="PIP3" simulationType="reactions" compartment="Compartment_0"/>
			<Metabolite key="Metabolite_14" name="Akt" simulationType="reactions" compartment="Compartment_0"/>
			<Metabolite key="Metabolite_15" name="Aktm" simulationType="reactions" compartment="Compartment_0"/>
			<Metabolite key="Metabolite_16" name="Aktpp" simulationType="reactions" compartment="Compartment_0"/>
			<Metabolite key="Metabolite_17" name="PDK1m" simulationType="reactions" compartment="Compartment_0"/>
			<Metabolite key="Metabolite_18" name="PP2A" simulationType="reactions" compartment="Compartment_0"/>
			<Metabolite key="Metabolite_19" name="PDK1" simulationType="reactions" compartment="Compartment_0"/>
		</ListOfMetabolites>
		<ListOfReactions>
			<Reaction key="Reaction_0" name="uptake" reversible="false">
				<ListOfSubstrates>
					<Substrate metabolite="Metabolite_0" stoichiometry="1"/>
					<Substrate metabolite="Metabolite_2" stoichiometry="1"/>
				</ListOfSubstrates>
				<ListOfProducts>
					<Product metabolite="Metabolite_1" stoichiometry="1"/>
				</ListOfProducts>
				<ListOfConstants>
					<Constant key="Parameter_71" name="k1" value="14.392800"/>
				</ListOfConstants>
				<KineticLaw function="Function_13">
					<ListOfCallParameters>
						<CallParameter functionParameter="FunctionParameter_81">
							<SourceParameter reference="Parameter_71"/>
						</CallParameter>
						<CallParameter functionParameter="FunctionParameter_79">
							<SourceParameter reference="Metabolite_0"/>
							<SourceParameter reference="Metabolite_2"/>
						</CallParameter>
					</ListOfCallParameters>
				</KineticLaw>
			</Reaction>
			<Reaction key="Reaction_1" name="activNOX" reversible="false">
				<ListOfSubstrates>
					<Substrate metabolite="Metabolite_4" stoichiometry="1"/>
				</ListOfSubstrates>
				<ListOfProducts>
					<Product metabolite="Metabolite_3" stoichiometry="1"/>
				</ListOfProducts>
				<ListOfModifiers>
					<Modifier metabolite="Metabolite_1" stoichiometry="1"/>
				</ListOfModifiers>
				<ListOfConstants>
					<Constant key="Parameter_70" name="Km" value="0.104739"/>
					<Constant key="Parameter_59" name="V" value="5.190870"/>
				</ListOfConstants>
				<KineticLaw function="Function_44">
					<ListOfCallParameters>
						<CallParameter functionParameter="FunctionParameter_260">
							<SourceParameter reference="Parameter_59"/>
						</CallParameter>
						<CallParameter functionParameter="FunctionParameter_243">
							<SourceParameter reference="Metabolite_4"/>
						</CallParameter>
						<CallParameter functionParameter="FunctionParameter_250">
							<SourceParameter reference="Metabolite_1"/>
						</CallParameter>
						<CallParameter functionParameter="FunctionParameter_261">
							<SourceParameter reference="Parameter_70"/>
						</CallParameter>
					</ListOfCallParameters>
				</KineticLaw>
			</Reaction>
			<Reaction key="Reaction_2" name="activPI3K" reversible="false">
				<ListOfSubstrates>
					<Substrate metabolite="Metabolite_6" stoichiometry="1"/>
				</ListOfSubstrates>
				<ListOfProducts>
					<Product metabolite="Metabolite_5" stoichiometry="1"/>
				</ListOfProducts>
				<ListOfModifiers>
					<Modifier metabolite="Metabolite_1" stoichiometry="1"/>
				</ListOfModifiers>
				<ListOfConstants>
					<Constant key="Parameter_58" name="Km" value="0.093760"/>
					<Constant key="Parameter_65" name="V" value="6.814650"/>
				</ListOfConstants>
				<KineticLaw function="Function_44">
					<ListOfCallParameters>
						<CallParameter functionParameter="FunctionParameter_260">
							<SourceParameter reference="Parameter_65"/>
						</CallParameter>
						<CallParameter functionParameter="FunctionParameter_243">
							<SourceParameter reference="Metabolite_6"/>
						</CallParameter>
						<CallParameter functionParameter="FunctionParameter_250">
							<SourceParameter reference="Metabolite_1"/>
						</CallParameter>
						<CallParameter functionParameter="FunctionParameter_261">
							<SourceParameter reference="Parameter_58"/>
						</CallParameter>
					</ListOfCallParameters>
				</KineticLaw>
			</Reaction>
			<Reaction key="Reaction_3" name="inactNOX" reversible="false">
				<ListOfSubstrates>
					<Substrate metabolite="Metabolite_3" stoichiometry="1"/>
				</ListOfSubstrates>
				<ListOfProducts>
					<Product metabolite="Metabolite_4" stoichiometry="1"/>
				</ListOfProducts>
				<ListOfConstants>
					<Constant key="Parameter_66" name="k1" value="3.188400"/>
				</ListOfConstants>
				<KineticLaw function="Function_13">
					<ListOfCallParameters>
						<CallParameter functionParameter="FunctionParameter_81">
							<SourceParameter reference="Parameter_66"/>
						</CallParameter>
						<CallParameter functionParameter="FunctionParameter_79">
							<SourceParameter reference="Metabolite_3"/>
						</CallParameter>
					</ListOfCallParameters>
				</KineticLaw>
			</Reaction>
			<Reaction key="Reaction_4" name="inactPI3K" reversible="false">
				<ListOfSubstrates>
					<Substrate metabolite="Metabolite_5" stoichiometry="1"/>
				</ListOfSubstrates>
				<ListOfProducts>
					<Product metabolite="Metabolite_6" stoichiometry="1"/>
				</ListOfProducts>
				<ListOfConstants>
					<Constant key="Parameter_67" name="k1" value="8.460510"/>
				</ListOfConstants>
				<KineticLaw function="Function_13">
					<ListOfCallParameters>
						<CallParameter functionParameter="FunctionParameter_81">
							<SourceParameter reference="Parameter_67"/>
						</CallParameter>
						<CallParameter functionParameter="FunctionParameter_79">
							<SourceParameter reference="Metabolite_5"/>
						</CallParameter>
					</ListOfCallParameters>
				</KineticLaw>
			</Reaction>
			<Reaction key="Reaction_5" name="NOX" reversible="false">
				<ListOfSubstrates>
					<Substrate metabolite="Metabolite_7" stoichiometry="1"/>
				</ListOfSubstrates>
				<ListOfProducts>
					<Product metabolite="Metabolite_8" stoichiometry="1"/>
				</ListOfProducts>
				<ListOfModifiers>
					<Modifier metabolite="Metabolite_3" stoichiometry="1"/>
				</ListOfModifiers>
				<ListOfConstants>
					<Constant key="Parameter_1" name="Km" value="0.145475"/>
					<Constant key="Parameter_74" name="V" value="13.558100"/>
				</ListOfConstants>
				<KineticLaw function="Function_44">
					<ListOfCallParameters>
						<CallParameter functionParameter="FunctionParameter_260">
							<SourceParameter reference="Parameter_74"/>
						</CallParameter>
						<CallParameter functionParameter="FunctionParameter_243">
							<SourceParameter reference="Metabolite_7"/>
						</CallParameter>
						<CallParameter functionParameter="FunctionParameter_250">
							<SourceParameter reference="Metabolite_3"/>
						</CallParameter>
						<CallParameter functionParameter="FunctionParameter_261">
							<SourceParameter reference="Parameter_1"/>
						</CallParameter>
					</ListOfCallParameters>
				</KineticLaw>
			</Reaction>
			<Reaction key="Reaction_6" name="SOD" reversible="false">
				<ListOfSubstrates>
					<Substrate metabolite="Metabolite_8" stoichiometry="1"/>
				</ListOfSubstrates>
				<ListOfProducts>
					<Product metabolite="Metabolite_7" stoichiometry="1"/>
				</ListOfProducts>
				<ListOfModifiers>
					<Modifier metabolite="Metabolite_9" stoichiometry="1"/>
				</ListOfModifiers>
				<ListOfConstants>
					<Constant key="Parameter_75" name="Km" value="1.000000"/>
					<Constant key="Parameter_76" name="V" value="50.000000"/>
				</ListOfConstants>
				<KineticLaw function="Function_44">
					<ListOfCallParameters>
						<CallParameter functionParameter="FunctionParameter_260">
							<SourceParameter reference="Parameter_76"/>
						</CallParameter>
						<CallParameter functionParameter="FunctionParameter_243">
							<SourceParameter reference="Metabolite_8"/>
						</CallParameter>
						<CallParameter functionParameter="FunctionParameter_250">
							<SourceParameter reference="Metabolite_9"/>
						</CallParameter>
						<CallParameter functionParameter="FunctionParameter_261">
							<SourceParameter reference="Parameter_75"/>
						</CallParameter>
					</ListOfCallParameters>
				</KineticLaw>
			</Reaction>
			<Reaction key="Reaction_7" name="Superoxide_PTEN" reversible="false">
				<ListOfSubstrates>
					<Substrate metabolite="Metabolite_10" stoichiometry="1"/>
				</ListOfSubstrates>
				<ListOfProducts>
					<Product metabolite="Metabolite_11" stoichiometry="1"/>
				</ListOfProducts>
				<ListOfModifiers>
					<Modifier metabolite="Metabolite_8" stoichiometry="1"/>
				</ListOfModifiers>
				<ListOfConstants>
					<Constant key="Parameter_78" name="Km" value="0.088967"/>
					<Constant key="Parameter_0" name="V" value="0.722169"/>
				</ListOfConstants>
				<KineticLaw function="Function_44">
					<ListOfCallParameters>
						<CallParameter functionParameter="FunctionParameter_260">
							<SourceParameter reference="Parameter_0"/>
						</CallParameter>
						<CallParameter functionParameter="FunctionParameter_243">
							<SourceParameter reference="Metabolite_10"/>
						</CallParameter>
						<CallParameter functionParameter="FunctionParameter_250">
							<SourceParameter reference="Metabolite_8"/>
						</CallParameter>
						<CallParameter functionParameter="FunctionParameter_261">
							<SourceParameter reference="Parameter_78"/>
						</CallParameter>
					</ListOfCallParameters>
				</KineticLaw>
			</Reaction>
			<Reaction key="Reaction_8" name="PI3K" reversible="false">
				<ListOfSubstrates>
					<Substrate metabolite="Metabolite_12" stoichiometry="1"/>
				</ListOfSubstrates>
				<ListOfProducts>
					<Product metabolite="Metabolite_13" stoichiometry="1"/>
				</ListOfProducts>
				<ListOfModifiers>
					<Modifier metabolite="Metabolite_5" stoichiometry="1"/>
				</ListOfModifiers>
				<ListOfConstants>
					<Constant key="Parameter_79" name="Km" value="0.300000"/>
					<Constant key="Parameter_72" name="V" value="0.400000"/>
				</ListOfConstants>
				<KineticLaw function="Function_44">
					<ListOfCallParameters>
						<CallParameter functionParameter="FunctionParameter_260">
							<SourceParameter reference="Parameter_72"/>
						</CallParameter>
						<CallParameter functionParameter="FunctionParameter_243">
							<SourceParameter reference="Metabolite_12"/>
						</CallParameter>
						<CallParameter functionParameter="FunctionParameter_250">
							<SourceParameter reference="Metabolite_5"/>
						</CallParameter>
						<CallParameter functionParameter="FunctionParameter_261">
							<SourceParameter reference="Parameter_79"/>
						</CallParameter>
					</ListOfCallParameters>
				</KineticLaw>
			</Reaction>
			<Reaction key="Reaction_9" name="PTEN" reversible="false">
				<ListOfSubstrates>
					<Substrate metabolite="Metabolite_13" stoichiometry="1"/>
				</ListOfSubstrates>
				<ListOfProducts>
					<Product metabolite="Metabolite_12" stoichiometry="1"/>
				</ListOfProducts>
				<ListOfModifiers>
					<Modifier metabolite="Metabolite_10" stoichiometry="1"/>
				</ListOfModifiers>
				<ListOfConstants>
					<Constant key="Parameter_85" name="Km" value="0.300000"/>
					<Constant key="Parameter_86" name="V" value="0.500000"/>
				</ListOfConstants>
				<KineticLaw function="Function_44">
					<ListOfCallParameters>
						<CallParameter functionParameter="FunctionParameter_260">
							<SourceParameter reference="Parameter_86"/>
						</CallParameter>
						<CallParameter functionParameter="FunctionParameter_243">
							<SourceParameter reference="Metabolite_13"/>
						</CallParameter>
						<CallParameter functionParameter="FunctionParameter_250">
							<SourceParameter reference="Metabolite_10"/>
						</CallParameter>
						<CallParameter functionParameter="FunctionParameter_261">
							<SourceParameter reference="Parameter_85"/>
						</CallParameter>
					</ListOfCallParameters>
				</KineticLaw>
			</Reaction>
			<Reaction key="Reaction_10" name="PIP3_Akt" reversible="false">
				<ListOfSubstrates>
					<Substrate metabolite="Metabolite_14" stoichiometry="1"/>
				</ListOfSubstrates>
				<ListOfProducts>
					<Product metabolite="Metabolite_15" stoichiometry="1"/>
				</ListOfProducts>
				<ListOfModifiers>
					<Modifier metabolite="Metabolite_13" stoichiometry="1"/>
				</ListOfModifiers>
				<ListOfConstants>
					<Constant key="Parameter_87" name="k" value="0.100000"/>
				</ListOfConstants>
				<KineticLaw function="Function_46">
					<ListOfCallParameters>
						<CallParameter functionParameter="FunctionParameter_262">
							<SourceParameter reference="Parameter_87"/>
						</CallParameter>
						<CallParameter functionParameter="FunctionParameter_246">
							<SourceParameter reference="Metabolite_13"/>
						</CallParameter>
						<CallParameter functionParameter="FunctionParameter_263">
							<SourceParameter reference="Metabolite_14"/>
						</CallParameter>
					</ListOfCallParameters>
				</KineticLaw>
			</Reaction>
			<Reaction key="Reaction_11" name="d_Akt" reversible="false">
				<ListOfSubstrates>
					<Substrate metabolite="Metabolite_15" stoichiometry="1"/>
				</ListOfSubstrates>
				<ListOfProducts>
					<Product metabolite="Metabolite_14" stoichiometry="1"/>
				</ListOfProducts>
				<ListOfConstants>
					<Constant key="Parameter_88" name="k1" value="0.006439"/>
				</ListOfConstants>
				<KineticLaw function="Function_13">
					<ListOfCallParameters>
						<CallParameter functionParameter="FunctionParameter_81">
							<SourceParameter reference="Parameter_88"/>
						</CallParameter>
						<CallParameter functionParameter="FunctionParameter_79">
							<SourceParameter reference="Metabolite_15"/>
						</CallParameter>
					</ListOfCallParameters>
				</KineticLaw>
			</Reaction>
			<Reaction key="Reaction_12" name="PDK1m" reversible="false">
				<ListOfSubstrates>
					<Substrate metabolite="Metabolite_15" stoichiometry="1"/>
				</ListOfSubstrates>
				<ListOfProducts>
					<Product metabolite="Metabolite_16" stoichiometry="1"/>
				</ListOfProducts>
				<ListOfModifiers>
					<Modifier metabolite="Metabolite_17" stoichiometry="1"/>
				</ListOfModifiers>
				<ListOfConstants>
					<Constant key="Parameter_89" name="k" value="0.100000"/>
				</ListOfConstants>
				<KineticLaw function="Function_46">
					<ListOfCallParameters>
						<CallParameter functionParameter="FunctionParameter_262">
							<SourceParameter reference="Parameter_89"/>
						</CallParameter>
						<CallParameter functionParameter="FunctionParameter_246">
							<SourceParameter reference="Metabolite_17"/>
						</CallParameter>
						<CallParameter functionParameter="FunctionParameter_263">
							<SourceParameter reference="Metabolite_15"/>
						</CallParameter>
					</ListOfCallParameters>
				</KineticLaw>
			</Reaction>
			<Reaction key="Reaction_13" name="PP2A_Akt" reversible="false">
				<ListOfSubstrates>
					<Substrate metabolite="Metabolite_16" stoichiometry="1"/>
				</ListOfSubstrates>
				<ListOfProducts>
					<Product metabolite="Metabolite_14" stoichiometry="1"/>
				</ListOfProducts>
				<ListOfModifiers>
					<Modifier metabolite="Metabolite_18" stoichiometry="1"/>
				</ListOfModifiers>
				<ListOfConstants>
					<Constant key="Parameter_90" name="k" value="0.100000"/>
				</ListOfConstants>
				<KineticLaw function="Function_46">
					<ListOfCallParameters>
						<CallParameter functionParameter="FunctionParameter_262">
							<SourceParameter reference="Parameter_90"/>
						</CallParameter>
						<CallParameter functionParameter="FunctionParameter_246">
							<SourceParameter reference="Metabolite_18"/>
						</CallParameter>
						<CallParameter functionParameter="FunctionParameter_263">
							<SourceParameter reference="Metabolite_16"/>
						</CallParameter>
					</ListOfCallParameters>
				</KineticLaw>
			</Reaction>
			<Reaction key="Reaction_14" name="PIP3_PDK1" reversible="false">
				<ListOfSubstrates>
					<Substrate metabolite="Metabolite_19" stoichiometry="1"/>
				</ListOfSubstrates>
				<ListOfProducts>
					<Product metabolite="Metabolite_17" stoichiometry="1"/>
				</ListOfProducts>
				<ListOfModifiers>
					<Modifier metabolite="Metabolite_13" stoichiometry="1"/>
				</ListOfModifiers>
				<ListOfConstants>
					<Constant key="Parameter_91" name="Km" value="0.500000"/>
					<Constant key="Parameter_92" name="V" value="0.216218"/>
				</ListOfConstants>
				<KineticLaw function="Function_44">
					<ListOfCallParameters>
						<CallParameter functionParameter="FunctionParameter_260">
							<SourceParameter reference="Parameter_92"/>
						</CallParameter>
						<CallParameter functionParameter="FunctionParameter_243">
							<SourceParameter reference="Metabolite_19"/>
						</CallParameter>
						<CallParameter functionParameter="FunctionParameter_250">
							<SourceParameter reference="Metabolite_13"/>
						</CallParameter>
						<CallParameter functionParameter="FunctionParameter_261">
							<SourceParameter reference="Parameter_91"/>
						</CallParameter>
					</ListOfCallParameters>
				</KineticLaw>
			</Reaction>
			<Reaction key="Reaction_15" name="d_PDK1" reversible="false">
				<ListOfSubstrates>
					<Substrate metabolite="Metabolite_17" stoichiometry="1"/>
				</ListOfSubstrates>
				<ListOfProducts>
					<Product metabolite="Metabolite_19" stoichiometry="1"/>
				</ListOfProducts>
				<ListOfConstants>
					<Constant key="Parameter_93" name="k1" value="0.119607"/>
				</ListOfConstants>
				<KineticLaw function="Function_13">
					<ListOfCallParameters>
						<CallParameter functionParameter="FunctionParameter_81">
							<SourceParameter reference="Parameter_93"/>
						</CallParameter>
						<CallParameter functionParameter="FunctionParameter_79">
							<SourceParameter reference="Metabolite_17"/>
						</CallParameter>
					</ListOfCallParameters>
				</KineticLaw>
			</Reaction>
			<Reaction key="Reaction_16" name="d_PTEN" reversible="false">
				<ListOfSubstrates>
					<Substrate metabolite="Metabolite_11" stoichiometry="1"/>
				</ListOfSubstrates>
				<ListOfProducts>
					<Product metabolite="Metabolite_10" stoichiometry="1"/>
				</ListOfProducts>
				<ListOfConstants>
					<Constant key="Parameter_94" name="k1" value="0.100000"/>
				</ListOfConstants>
				<KineticLaw function="Function_13">
					<ListOfCallParameters>
						<CallParameter functionParameter="FunctionParameter_81">
							<SourceParameter reference="Parameter_94"/>
						</CallParameter>
						<CallParameter functionParameter="FunctionParameter_79">
							<SourceParameter reference="Metabolite_11"/>
						</CallParameter>
					</ListOfCallParameters>
				</KineticLaw>
			</Reaction>
			<Reaction key="Reaction_17" name="d_Aktm" reversible="false">
				<ListOfSubstrates>
					<Substrate metabolite="Metabolite_16" stoichiometry="1"/>
				</ListOfSubstrates>
				<ListOfProducts>
					<Product metabolite="Metabolite_15" stoichiometry="1"/>
				</ListOfProducts>
				<ListOfConstants>
					<Constant key="Parameter_95" name="k1" value="0.100000"/>
				</ListOfConstants>
				<KineticLaw function="Function_13">
					<ListOfCallParameters>
						<CallParameter functionParameter="FunctionParameter_81">
							<SourceParameter reference="Parameter_95"/>
						</CallParameter>
						<CallParameter functionParameter="FunctionParameter_79">
							<SourceParameter reference="Metabolite_16"/>
						</CallParameter>
					</ListOfCallParameters>
				</KineticLaw>
			</Reaction>
		</ListOfReactions>
		<StateTemplate>
			<StateTemplateVariable objectReference="Model_1"/>
			<StateTemplateVariable objectReference="Metabolite_0"/>
			<StateTemplateVariable objectReference="Metabolite_1"/>
			<StateTemplateVariable objectReference="Metabolite_2"/>
			<StateTemplateVariable objectReference="Metabolite_3"/>
			<StateTemplateVariable objectReference="Metabolite_4"/>
			<StateTemplateVariable objectReference="Metabolite_5"/>
			<StateTemplateVariable objectReference="Metabolite_6"/>
			<StateTemplateVariable objectReference="Metabolite_7"/>
			<StateTemplateVariable objectReference="Metabolite_8"/>
			<StateTemplateVariable objectReference="Metabolite_9"/>
			<StateTemplateVariable objectReference="Metabolite_10"/>
			<StateTemplateVariable objectReference="Metabolite_11"/>
			<StateTemplateVariable objectReference="Metabolite_12"/>
			<StateTemplateVariable objectReference="Metabolite_13"/>
			<StateTemplateVariable objectReference="Metabolite_14"/>
			<StateTemplateVariable objectReference="Metabolite_15"/>
			<StateTemplateVariable objectReference="Metabolite_16"/>
			<StateTemplateVariable objectReference="Metabolite_17"/>
			<StateTemplateVariable objectReference="Metabolite_18"/>
			<StateTemplateVariable objectReference="Metabolite_19"/>
			<StateTemplateVariable objectReference="Compartment_0"/>
		</StateTemplate>
		<InitialState type="initialState">0 6.02214e+20 0 6.02214e+20 6.02214e+20 0 6.02214e+20 0 6.02214e+20 0 6.02214e+20 6.02214e+20 0 0 6.02214e+20 6.02214e+20 0 0 0 6.02214e+20 6.02214e+20 1</InitialState>
	</Model>
	<ListOfTasks>
		<Task key="Task_10" name="Steady-State" type="steadyState" scheduled="false" updateModel="false">
			<Report reference="Report_8" target="" append="1"/>
			<Problem>
				<Parameter name="JacobianRequested" type="bool" value="1"/>
				<Parameter name="StabilityAnalysisRequested" type="bool" value="1"/>
			</Problem>
			<Method name="Enhanced Newton" type="EnhancedNewton">
				<Parameter name="Resolution" type="unsignedFloat" value="1e-009"/>
				<Parameter name="Derivation Factor" type="unsignedFloat" value="0.001"/>
				<Parameter name="Use Newton" type="bool" value="1"/>
				<Parameter name="Use Integration" type="bool" value="1"/>
				<Parameter name="Use Back Integration" type="bool" value="1"/>
				<Parameter name="Accept Negative Concentrations" type="bool" value="0"/>
				<Parameter name="Iteration Limit" type="unsignedInteger" value="50"/>
			</Method>
		</Task>
		<Task key="Task_11" name="Time-Course" type="timeCourse" scheduled="false" updateModel="false">
			<Report reference="Report_7" target="Akt_sim.txt" append="0"/>
			<Problem>
				<Parameter name="StepNumber" type="unsignedInteger" value="2200"/>
				<Parameter name="StepSize" type="float" value="0.01"/>
				<Parameter name="Duration" type="float" value="22"/>
				<Parameter name="TimeSeriesRequested" type="bool" value="1"/>
				<Parameter name="OutputStartTime" type="float" value="0"/>
			</Problem>
			<Method name="Deterministic (LSODA)" type="Deterministic(LSODA)">
				<Parameter name="Integrate Reduced Model" type="bool" value="1"/>
				<Parameter name="Relative Tolerance" type="unsignedFloat" value="1e-006"/>
				<Parameter name="Absolute Tolerance" type="unsignedFloat" value="1e-012"/>
				<Parameter name="Adams Max Order" type="unsignedInteger" value="12"/>
				<Parameter name="BDF Max Order" type="unsignedInteger" value="5"/>
				<Parameter name="Max Internal Steps" type="unsignedInteger" value="10000"/>
			</Method>
		</Task>
		<Task key="Task_12" name="Scan" type="scan" scheduled="false" updateModel="false">
			<Problem>
				<Parameter name="Subtask" type="unsignedInteger" value="1"/>
				<ParameterGroup name="ScanItems"/>
				<Parameter name="Output in subtask" type="bool" value="1"/>
				<Parameter name="Adjust initial conditions" type="bool" value="0"/>
			</Problem>
			<Method name="Scan Framework" type="ScanFramework"/>
		</Task>
		<Task key="Task_13" name="Elementary Flux Modes" type="fluxMode" scheduled="false" updateModel="false">
			<Report reference="Report_9" target="" append="1"/>
			<Problem/>
			<Method name="EFM Algorithm" type="EFMAlgorithm"/>
		</Task>
		<Task key="Task_14" name="Optimization" type="optimization" scheduled="false" updateModel="false">
			<Report reference="Report_10" target="" append="1"/>
			<Problem>
				<Parameter name="Steady-State" type="key" value=""/>
				<Parameter name="Time-Course" type="key" value="Task_11"/>
				<Parameter name="ObjectiveFunction" type="key" value="Function_45"/>
				<Parameter name="Maximize" type="bool" value="0"/>
				<ParameterGroup name="OptimizationItemList"/>
				<ParameterGroup name="OptimizationConstraintList"/>
			</Problem>
			<Method name="Random Search" type="RandomSearch">
				<Parameter name="Number of Iterations" type="unsignedInteger" value="100000"/>
				<Parameter name="Random Number Generator" type="unsignedInteger" value="1"/>
				<Parameter name="Seed" type="unsignedInteger" value="0"/>
			</Method>
		</Task>
		<Task key="Task_15" name="Parameter Estimation" type="parameterFitting" scheduled="true" updateModel="false">
			<Report reference="Report_11" target="1245999113_BP_out_Akt.txt" append="0"/>
			<Problem>
				<Parameter name="Steady-State" type="key" value="Task_10"/>
				<Parameter name="Time-Course" type="key" value="Task_11"/>
				<ParameterGroup name="OptimizationItemList">
					<ParameterGroup name="FitItem">
						<Parameter name="ObjectCN" type="cn" value="CN=Root,Model=SB with Reducing Enzyme activated by superoxide,Vector=Reactions[uptake],ParameterGroup=Parameters,Parameter=k1,Reference=Value"/>
						<Parameter name="LowerBound" type="cn" value="0.001"/>
						<Parameter name="UpperBound" type="cn" value="50"/>
						<Parameter name="StartValue" type="float" value="9.335288"/>
						<ParameterGroup name="Affected Experiments"/>
					</ParameterGroup>
					<ParameterGroup name="FitItem">
						<Parameter name="ObjectCN" type="cn" value="CN=Root,Model=SB with Reducing Enzyme activated by superoxide,Vector=Reactions[activNOX],ParameterGroup=Parameters,Parameter=Km,Reference=Value"/>
						<Parameter name="LowerBound" type="cn" value="0.001"/>
						<Parameter name="UpperBound" type="cn" value="50"/>
						<Parameter name="StartValue" type="float" value="1.124145"/>
						<ParameterGroup name="Affected Experiments"/>
					</ParameterGroup>
					<ParameterGroup name="FitItem">
						<Parameter name="ObjectCN" type="cn" value="CN=Root,Model=SB with Reducing Enzyme activated by superoxide,Vector=Reactions[activNOX],ParameterGroup=Parameters,Parameter=V,Reference=Value"/>
						<Parameter name="LowerBound" type="cn" value="0.001"/>
						<Parameter name="UpperBound" type="cn" value="50"/>
						<Parameter name="StartValue" type="float" value="4.643206"/>
						<ParameterGroup name="Affected Experiments"/>
					</ParameterGroup>
					<ParameterGroup name="FitItem">
						<Parameter name="ObjectCN" type="cn" value="CN=Root,Model=SB with Reducing Enzyme activated by superoxide,Vector=Reactions[activPI3K],ParameterGroup=Parameters,Parameter=Km,Reference=Value"/>
						<Parameter name="LowerBound" type="cn" value="0.001"/>
						<Parameter name="UpperBound" type="cn" value="50"/>
						<Parameter name="StartValue" type="float" value="0.537634"/>
						<ParameterGroup name="Affected Experiments"/>
					</ParameterGroup>
					<ParameterGroup name="FitItem">
						<Parameter name="ObjectCN" type="cn" value="CN=Root,Model=SB with Reducing Enzyme activated by superoxide,Vector=Reactions[activPI3K],ParameterGroup=Parameters,Parameter=V,Reference=Value"/>
						<Parameter name="LowerBound" type="cn" value="0.001"/>
						<Parameter name="UpperBound" type="cn" value="50"/>
						<Parameter name="StartValue" type="float" value="4.643206"/>
						<ParameterGroup name="Affected Experiments"/>
					</ParameterGroup>
					<ParameterGroup name="FitItem">
						<Parameter name="ObjectCN" type="cn" value="CN=Root,Model=SB with Reducing Enzyme activated by superoxide,Vector=Reactions[inactNOX],ParameterGroup=Parameters,Parameter=k1,Reference=Value"/>
						<Parameter name="LowerBound" type="cn" value="0.001"/>
						<Parameter name="UpperBound" type="cn" value="50"/>
						<Parameter name="StartValue" type="float" value="0.537634"/>
						<ParameterGroup name="Affected Experiments"/>
					</ParameterGroup>
					<ParameterGroup name="FitItem">
						<Parameter name="ObjectCN" type="cn" value="CN=Root,Model=SB with Reducing Enzyme activated by superoxide,Vector=Reactions[inactPI3K],ParameterGroup=Parameters,Parameter=k1,Reference=Value"/>
						<Parameter name="LowerBound" type="cn" value="0.001"/>
						<Parameter name="UpperBound" type="cn" value="50"/>
						<Parameter name="StartValue" type="float" value="4.643206"/>
						<ParameterGroup name="Affected Experiments"/>
					</ParameterGroup>
					<ParameterGroup name="FitItem">
						<Parameter name="ObjectCN" type="cn" value="CN=Root,Model=SB with Reducing Enzyme activated by superoxide,Vector=Reactions[NOX],ParameterGroup=Parameters,Parameter=Km,Reference=Value"/>
						<Parameter name="LowerBound" type="cn" value="0.001"/>
						<Parameter name="UpperBound" type="cn" value="50"/>
						<Parameter name="StartValue" type="float" value="2.297165"/>
						<ParameterGroup name="Affected Experiments"/>
					</ParameterGroup>
					<ParameterGroup name="FitItem">
						<Parameter name="ObjectCN" type="cn" value="CN=Root,Model=SB with Reducing Enzyme activated by superoxide,Vector=Reactions[NOX],ParameterGroup=Parameters,Parameter=V,Reference=Value"/>
						<Parameter name="LowerBound" type="cn" value="0.001"/>
						<Parameter name="UpperBound" type="cn" value="50"/>
						<Parameter name="StartValue" type="float" value="9.335288"/>
						<ParameterGroup name="Affected Experiments"/>
					</ParameterGroup>
					<ParameterGroup name="FitItem">
						<Parameter name="ObjectCN" type="cn" value="CN=Root,Model=SB with Reducing Enzyme activated by superoxide,Vector=Reactions[SOD],ParameterGroup=Parameters,Parameter=Km,Reference=Value"/>
						<Parameter name="LowerBound" type="cn" value="0.001"/>
						<Parameter name="UpperBound" type="cn" value="50"/>
						<Parameter name="StartValue" type="float" value="0.244379"/>
						<ParameterGroup name="Affected Experiments"/>
					</ParameterGroup>
					<ParameterGroup name="FitItem">
						<Parameter name="ObjectCN" type="cn" value="CN=Root,Model=SB with Reducing Enzyme activated by superoxide,Vector=Reactions[SOD],ParameterGroup=Parameters,Parameter=V,Reference=Value"/>
						<Parameter name="LowerBound" type="cn" value="0.001"/>
						<Parameter name="UpperBound" type="cn" value="50"/>
						<Parameter name="StartValue" type="float" value="4.643206"/>
						<ParameterGroup name="Affected Experiments"/>
					</ParameterGroup>
					<ParameterGroup name="FitItem">
						<Parameter name="ObjectCN" type="cn" value="CN=Root,Model=SB with Reducing Enzyme activated by superoxide,Vector=Reactions[Superoxide_PTEN],ParameterGroup=Parameters,Parameter=Km,Reference=Value"/>
						<Parameter name="LowerBound" type="cn" value="0.001"/>
						<Parameter name="UpperBound" type="cn" value="50"/>
						<Parameter name="StartValue" type="float" value="2.297165"/>
						<ParameterGroup name="Affected Experiments"/>
					</ParameterGroup>
					<ParameterGroup name="FitItem">
						<Parameter name="ObjectCN" type="cn" value="CN=Root,Model=SB with Reducing Enzyme activated by superoxide,Vector=Reactions[Superoxide_PTEN],ParameterGroup=Parameters,Parameter=V,Reference=Value"/>
						<Parameter name="LowerBound" type="cn" value="0.001"/>
						<Parameter name="UpperBound" type="cn" value="50"/>
						<Parameter name="StartValue" type="float" value="18.719453"/>
						<ParameterGroup name="Affected Experiments"/>
					</ParameterGroup>
					<ParameterGroup name="FitItem">
						<Parameter name="ObjectCN" type="cn" value="CN=Root,Model=SB with Reducing Enzyme activated by superoxide,Vector=Reactions[PI3K],ParameterGroup=Parameters,Parameter=Km,Reference=Value"/>
						<Parameter name="LowerBound" type="cn" value="0.001"/>
						<Parameter name="UpperBound" type="cn" value="50"/>
						<Parameter name="StartValue" type="float" value="18.719453"/>
						<ParameterGroup name="Affected Experiments"/>
					</ParameterGroup>
					<ParameterGroup name="FitItem">
						<Parameter name="ObjectCN" type="cn" value="CN=Root,Model=SB with Reducing Enzyme activated by superoxide,Vector=Reactions[PI3K],ParameterGroup=Parameters,Parameter=V,Reference=Value"/>
						<Parameter name="LowerBound" type="cn" value="0.001"/>
						<Parameter name="UpperBound" type="cn" value="50"/>
						<Parameter name="StartValue" type="float" value="0.244379"/>
						<ParameterGroup name="Affected Experiments"/>
					</ParameterGroup>
					<ParameterGroup name="FitItem">
						<Parameter name="ObjectCN" type="cn" value="CN=Root,Model=SB with Reducing Enzyme activated by superoxide,Vector=Reactions[PTEN],ParameterGroup=Parameters,Parameter=Km,Reference=Value"/>
						<Parameter name="LowerBound" type="cn" value="0.001"/>
						<Parameter name="UpperBound" type="cn" value="50"/>
						<Parameter name="StartValue" type="float" value="9.335288"/>
						<ParameterGroup name="Affected Experiments"/>
					</ParameterGroup>
					<ParameterGroup name="FitItem">
						<Parameter name="ObjectCN" type="cn" value="CN=Root,Model=SB with Reducing Enzyme activated by superoxide,Vector=Reactions[PTEN],ParameterGroup=Parameters,Parameter=V,Reference=Value"/>
						<Parameter name="LowerBound" type="cn" value="0.001"/>
						<Parameter name="UpperBound" type="cn" value="50"/>
						<Parameter name="StartValue" type="float" value="4.643206"/>
						<ParameterGroup name="Affected Experiments"/>
					</ParameterGroup>
					<ParameterGroup name="FitItem">
						<Parameter name="ObjectCN" type="cn" value="CN=Root,Model=SB with Reducing Enzyme activated by superoxide,Vector=Reactions[PIP3_Akt],ParameterGroup=Parameters,Parameter=k,Reference=Value"/>
						<Parameter name="LowerBound" type="cn" value="0.001"/>
						<Parameter name="UpperBound" type="cn" value="50"/>
						<Parameter name="StartValue" type="float" value="0.097752"/>
						<ParameterGroup name="Affected Experiments"/>
					</ParameterGroup>
					<ParameterGroup name="FitItem">
						<Parameter name="ObjectCN" type="cn" value="CN=Root,Model=SB with Reducing Enzyme activated by superoxide,Vector=Reactions[d_Akt],ParameterGroup=Parameters,Parameter=k1,Reference=Value"/>
						<Parameter name="LowerBound" type="cn" value="0.001"/>
						<Parameter name="UpperBound" type="cn" value="50"/>
						<Parameter name="StartValue" type="float" value="0.097752"/>
						<ParameterGroup name="Affected Experiments"/>
					</ParameterGroup>
					<ParameterGroup name="FitItem">
						<Parameter name="ObjectCN" type="cn" value="CN=Root,Model=SB with Reducing Enzyme activated by superoxide,Vector=Reactions[PDK1m],ParameterGroup=Parameters,Parameter=k,Reference=Value"/>
						<Parameter name="LowerBound" type="cn" value="0.001"/>
						<Parameter name="UpperBound" type="cn" value="50"/>
						<Parameter name="StartValue" type="float" value="0.097752"/>
						<ParameterGroup name="Affected Experiments"/>
					</ParameterGroup>
					<ParameterGroup name="FitItem">
						<Parameter name="ObjectCN" type="cn" value="CN=Root,Model=SB with Reducing Enzyme activated by superoxide,Vector=Reactions[PP2A_Akt],ParameterGroup=Parameters,Parameter=k,Reference=Value"/>
						<Parameter name="LowerBound" type="cn" value="0.001"/>
						<Parameter name="UpperBound" type="cn" value="50"/>
						<Parameter name="StartValue" type="float" value="0.024438"/>
						<ParameterGroup name="Affected Experiments"/>
					</ParameterGroup>
					<ParameterGroup name="FitItem">
						<Parameter name="ObjectCN" type="cn" value="CN=Root,Model=SB with Reducing Enzyme activated by superoxide,Vector=Reactions[PIP3_PDK1],ParameterGroup=Parameters,Parameter=Km,Reference=Value"/>
						<Parameter name="LowerBound" type="cn" value="0.001"/>
						<Parameter name="UpperBound" type="cn" value="50"/>
						<Parameter name="StartValue" type="float" value="18.719453"/>
						<ParameterGroup name="Affected Experiments"/>
					</ParameterGroup>
					<ParameterGroup name="FitItem">
						<Parameter name="ObjectCN" type="cn" value="CN=Root,Model=SB with Reducing Enzyme activated by superoxide,Vector=Reactions[PIP3_PDK1],ParameterGroup=Parameters,Parameter=V,Reference=Value"/>
						<Parameter name="LowerBound" type="cn" value="0.001"/>
						<Parameter name="UpperBound" type="cn" value="50"/>
						<Parameter name="StartValue" type="float" value="2.297165"/>
						<ParameterGroup name="Affected Experiments"/>
					</ParameterGroup>
					<ParameterGroup name="FitItem">
						<Parameter name="ObjectCN" type="cn" value="CN=Root,Model=SB with Reducing Enzyme activated by superoxide,Vector=Reactions[d_PDK1],ParameterGroup=Parameters,Parameter=k1,Reference=Value"/>
						<Parameter name="LowerBound" type="cn" value="0.001"/>
						<Parameter name="UpperBound" type="cn" value="50"/>
						<Parameter name="StartValue" type="float" value="0.097752"/>
						<ParameterGroup name="Affected Experiments"/>
					</ParameterGroup>
					<ParameterGroup name="FitItem">
						<Parameter name="ObjectCN" type="cn" value="CN=Root,Model=SB with Reducing Enzyme activated by superoxide,Vector=Reactions[d_PTEN],ParameterGroup=Parameters,Parameter=k1,Reference=Value"/>
						<Parameter name="LowerBound" type="cn" value="0.001"/>
						<Parameter name="UpperBound" type="cn" value="50"/>
						<Parameter name="StartValue" type="float" value="1.124145"/>
						<ParameterGroup name="Affected Experiments"/>
					</ParameterGroup>
					<ParameterGroup name="FitItem">
						<Parameter name="ObjectCN" type="cn" value="CN=Root,Model=SB with Reducing Enzyme activated by superoxide,Vector=Reactions[d_Aktm],ParameterGroup=Parameters,Parameter=k1,Reference=Value"/>
						<Parameter name="LowerBound" type="cn" value="0.001"/>
						<Parameter name="UpperBound" type="cn" value="50"/>
						<Parameter name="StartValue" type="float" value="0.097752"/>
						<ParameterGroup name="Affected Experiments"/>
					</ParameterGroup>
				</ParameterGroup>
				<ParameterGroup name="OptimizationConstraintList"/>
				<ParameterGroup name="Experiment Set">
					<ParameterGroup name="Experiment">
						<Parameter name="Key" type="key" value="Experiment_0"/>
						<Parameter name="File Name" type="file" value="Akt_sim_short.txt"/>
						<Parameter name="First Row" type="unsignedInteger" value="1"/>
						<Parameter name="Last Row" type="unsignedInteger" value="13"/>
						<Parameter name="Experiment Type" type="unsignedInteger" value="1"/>
						<Parameter name="Seperator" type="string" value=","/>
						<Parameter name="Weight Method" type="unsignedInteger" value="1"/>
						<Parameter name="Data is Row Oriented" type="bool" value="1"/>
						<Parameter name="Row containing Names" type="unsignedInteger" value="1"/>
						<Parameter name="Number of Columns" type="unsignedInteger" value="21"/>
						<ParameterGroup name="Object Map">
							<ParameterGroup name="0">
								<Parameter name="Role" type="unsignedInteger" value="3"/>
								<Parameter name="Object CN" type="cn" value="CN=Root,Model=SB with Reducing Enzyme activated by superoxide,Reference=Time"/>
							</ParameterGroup>
							<ParameterGroup name="1">
								<Parameter name="Role" type="unsignedInteger" value="2"/>
								<Parameter name="Object CN" type="cn" value="CN=Root,Model=SB with Reducing Enzyme activated by superoxide,Vector=Compartments[compartment],Vector=Metabolites[GF],Reference=Concentration"/>
							</ParameterGroup>
							<ParameterGroup name="2">
								<Parameter name="Role" type="unsignedInteger" value="2"/>
								<Parameter name="Object CN" type="cn" value="CN=Root,Model=SB with Reducing Enzyme activated by superoxide,Vector=Compartments[compartment],Vector=Metabolites[GF_R],Reference=Concentration"/>
							</ParameterGroup>
							<ParameterGroup name="3">
								<Parameter name="Role" type="unsignedInteger" value="2"/>
								<Parameter name="Object CN" type="cn" value="CN=Root,Model=SB with Reducing Enzyme activated by superoxide,Vector=Compartments[compartment],Vector=Metabolites[R],Reference=Concentration"/>
							</ParameterGroup>
							<ParameterGroup name="4">
								<Parameter name="Role" type="unsignedInteger" value="2"/>
								<Parameter name="Object CN" type="cn" value="CN=Root,Model=SB with Reducing Enzyme activated by superoxide,Vector=Compartments[compartment],Vector=Metabolites[NOX],Reference=Concentration"/>
							</ParameterGroup>
							<ParameterGroup name="5">
								<Parameter name="Role" type="unsignedInteger" value="2"/>
								<Parameter name="Object CN" type="cn" value="CN=Root,Model=SB with Reducing Enzyme activated by superoxide,Vector=Compartments[compartment],Vector=Metabolites[inactNOX],Reference=Concentration"/>
							</ParameterGroup>
							<ParameterGroup name="6">
								<Parameter name="Role" type="unsignedInteger" value="2"/>
								<Parameter name="Object CN" type="cn" value="CN=Root,Model=SB with Reducing Enzyme activated by superoxide,Vector=Compartments[compartment],Vector=Metabolites[PI3K],Reference=Concentration"/>
							</ParameterGroup>
							<ParameterGroup name="7">
								<Parameter name="Role" type="unsignedInteger" value="2"/>
								<Parameter name="Object CN" type="cn" value="CN=Root,Model=SB with Reducing Enzyme activated by superoxide,Vector=Compartments[compartment],Vector=Metabolites[inactPI3K],Reference=Concentration"/>
							</ParameterGroup>
							<ParameterGroup name="8">
								<Parameter name="Role" type="unsignedInteger" value="2"/>
								<Parameter name="Object CN" type="cn" value="CN=Root,Model=SB with Reducing Enzyme activated by superoxide,Vector=Compartments[compartment],Vector=Metabolites[O2],Reference=Concentration"/>
							</ParameterGroup>
							<ParameterGroup name="9">
								<Parameter name="Role" type="unsignedInteger" value="2"/>
								<Parameter name="Object CN" type="cn" value="CN=Root,Model=SB with Reducing Enzyme activated by superoxide,Vector=Compartments[compartment],Vector=Metabolites[Superoxide],Reference=Concentration"/>
							</ParameterGroup>
							<ParameterGroup name="10">
								<Parameter name="Role" type="unsignedInteger" value="2"/>
								<Parameter name="Object CN" type="cn" value="CN=Root,Model=SB with Reducing Enzyme activated by superoxide,Vector=Compartments[compartment],Vector=Metabolites[SOD],Reference=Concentration"/>
							</ParameterGroup>
							<ParameterGroup name="11">
								<Parameter name="Role" type="unsignedInteger" value="2"/>
								<Parameter name="Object CN" type="cn" value="CN=Root,Model=SB with Reducing Enzyme activated by superoxide,Vector=Compartments[compartment],Vector=Metabolites[PTEN],Reference=Concentration"/>
							</ParameterGroup>
							<ParameterGroup name="12">
								<Parameter name="Role" type="unsignedInteger" value="2"/>
								<Parameter name="Object CN" type="cn" value="CN=Root,Model=SB with Reducing Enzyme activated by superoxide,Vector=Compartments[compartment],Vector=Metabolites[PTENox],Reference=Concentration"/>
							</ParameterGroup>
							<ParameterGroup name="13">
								<Parameter name="Role" type="unsignedInteger" value="2"/>
								<Parameter name="Object CN" type="cn" value="CN=Root,Model=SB with Reducing Enzyme activated by superoxide,Vector=Compartments[compartment],Vector=Metabolites[PIP2],Reference=Concentration"/>
							</ParameterGroup>
							<ParameterGroup name="14">
								<Parameter name="Role" type="unsignedInteger" value="2"/>
								<Parameter name="Object CN" type="cn" value="CN=Root,Model=SB with Reducing Enzyme activated by superoxide,Vector=Compartments[compartment],Vector=Metabolites[PIP3],Reference=Concentration"/>
							</ParameterGroup>
							<ParameterGroup name="15">
								<Parameter name="Role" type="unsignedInteger" value="2"/>
								<Parameter name="Object CN" type="cn" value="CN=Root,Model=SB with Reducing Enzyme activated by superoxide,Vector=Compartments[compartment],Vector=Metabolites[Akt],Reference=Concentration"/>
							</ParameterGroup>
							<ParameterGroup name="16">
								<Parameter name="Role" type="unsignedInteger" value="2"/>
								<Parameter name="Object CN" type="cn" value="CN=Root,Model=SB with Reducing Enzyme activated by superoxide,Vector=Compartments[compartment],Vector=Metabolites[Aktm],Reference=Concentration"/>
							</ParameterGroup>
							<ParameterGroup name="17">
								<Parameter name="Role" type="unsignedInteger" value="2"/>
								<Parameter name="Object CN" type="cn" value="CN=Root,Model=SB with Reducing Enzyme activated by superoxide,Vector=Compartments[compartment],Vector=Metabolites[Aktpp],Reference=Concentration"/>
							</ParameterGroup>
							<ParameterGroup name="18">
								<Parameter name="Role" type="unsignedInteger" value="2"/>
								<Parameter name="Object CN" type="cn" value="CN=Root,Model=SB with Reducing Enzyme activated by superoxide,Vector=Compartments[compartment],Vector=Metabolites[PDK1m],Reference=Concentration"/>
							</ParameterGroup>
							<ParameterGroup name="19">
								<Parameter name="Role" type="unsignedInteger" value="2"/>
								<Parameter name="Object CN" type="cn" value="CN=Root,Model=SB with Reducing Enzyme activated by superoxide,Vector=Compartments[compartment],Vector=Metabolites[PP2A],Reference=Concentration"/>
							</ParameterGroup>
							<ParameterGroup name="20">
								<Parameter name="Role" type="unsignedInteger" value="2"/>
								<Parameter name="Object CN" type="cn" value="CN=Root,Model=SB with Reducing Enzyme activated by superoxide,Vector=Compartments[compartment],Vector=Metabolites[PDK1],Reference=Concentration"/>
							</ParameterGroup>
						</ParameterGroup>
					</ParameterGroup>
				</ParameterGroup>
			</Problem>
			<Method name="Levenberg - Marquardt" type="LevenbergMarquardt">
				<Parameter name="Iteration Limit" type="unsignedInteger" value="0"/>
				<Parameter name="Tolerance" type="float" value="1e-005"/>
			</Method>
		</Task>
		<Task key="Task_16" name="Metabolic Control Analysis" type="metabolicControlAnalysis" scheduled="false" updateModel="false">
			<Report reference="Report_12" target="" append="1"/>
			<Problem>
				<Parameter name="Steady-State" type="key" value="Task_10"/>
			</Problem>
			<Method name="MCA Method (Reder)" type="MCAMethod(Reder)">
				<Parameter name="Modulation Factor" type="unsignedFloat" value="1e-009"/>
			</Method>
		</Task>
		<Task key="Task_17" name="Lyapunov Exponents" type="lyapunovExponents" scheduled="false" updateModel="false">
			<Report reference="Report_13" target="" append="1"/>
			<Problem>
				<Parameter name="ExponentNumber" type="unsignedInteger" value="3"/>
				<Parameter name="DivergenceRequested" type="bool" value="1"/>
				<Parameter name="TransientTime" type="float" value="0"/>
			</Problem>
			<Method name="Wolf Method" type="WolfMethod">
				<Parameter name="Orthonormalization Interval" type="unsignedFloat" value="1"/>
				<Parameter name="Overall time" type="unsignedFloat" value="1000"/>
				<Parameter name="Relative Tolerance" type="unsignedFloat" value="1e-006"/>
				<Parameter name="Use Default Absolute Tolerance" type="bool" value="1"/>
				<Parameter name="Absolute Tolerance" type="unsignedFloat" value="1e-012"/>
				<Parameter name="Adams Max Order" type="unsignedInteger" value="12"/>
				<Parameter name="BDF Max Order" type="unsignedInteger" value="5"/>
				<Parameter name="Max Internal Steps" type="unsignedInteger" value="10000"/>
			</Method>
		</Task>
		<Task key="Task_18" name="Sensitivities" type="sensitivities" scheduled="false" updateModel="false">
			<Report reference="Report_14" target="" append="1"/>
			<Problem>
				<Parameter name="SubtaskType" type="unsignedInteger" value="1"/>
				<ParameterGroup name="TargetFunctions">
					<Parameter name="SingleObject" type="cn" value=""/>
					<Parameter name="ObjectListType" type="unsignedInteger" value="5"/>
				</ParameterGroup>
				<ParameterGroup name="ListOfVariables">
					<ParameterGroup name="Variables">
						<Parameter name="SingleObject" type="cn" value=""/>
						<Parameter name="ObjectListType" type="unsignedInteger" value="29"/>
					</ParameterGroup>
				</ParameterGroup>
			</Problem>
			<Method name="Sensitivities Method" type="SensitivitiesMethod">
				<Parameter name="Delta factor" type="unsignedFloat" value="1e-006"/>
				<Parameter name="Delta minimum" type="unsignedFloat" value="1e-012"/>
			</Method>
		</Task>
		<Task key="Task_19" name="Moieties" type="moieties" scheduled="false" updateModel="false">
			<Problem/>
			<Method name="Householder Reduction" type="Householder"/>
		</Task>
	</ListOfTasks>
	<ListOfReports>
		<Report key="Report_7" name="Akt Simulation" taskType="timeCourse" separator="," precision="6">
			<Comment>
				<body xmlns="http://www.w3.org/1999/xhtml"/>
			</Comment>
			<Table printTitle="1">
				<Object cn="CN=Root,Model=SB with Reducing Enzyme activated by superoxide,Reference=Time"/>
				<Object cn="CN=Root,Model=SB with Reducing Enzyme activated by superoxide,Vector=Compartments[compartment],Vector=Metabolites[GF],Reference=Concentration"/>
				<Object cn="CN=Root,Model=SB with Reducing Enzyme activated by superoxide,Vector=Compartments[compartment],Vector=Metabolites[GF_R],Reference=Concentration"/>
				<Object cn="CN=Root,Model=SB with Reducing Enzyme activated by superoxide,Vector=Compartments[compartment],Vector=Metabolites[R],Reference=Concentration"/>
				<Object cn="CN=Root,Model=SB with Reducing Enzyme activated by superoxide,Vector=Compartments[compartment],Vector=Metabolites[NOX],Reference=Concentration"/>
				<Object cn="CN=Root,Model=SB with Reducing Enzyme activated by superoxide,Vector=Compartments[compartment],Vector=Metabolites[inactNOX],Reference=Concentration"/>
				<Object cn="CN=Root,Model=SB with Reducing Enzyme activated by superoxide,Vector=Compartments[compartment],Vector=Metabolites[PI3K],Reference=Concentration"/>
				<Object cn="CN=Root,Model=SB with Reducing Enzyme activated by superoxide,Vector=Compartments[compartment],Vector=Metabolites[inactPI3K],Reference=Concentration"/>
				<Object cn="CN=Root,Model=SB with Reducing Enzyme activated by superoxide,Vector=Compartments[compartment],Vector=Metabolites[O2],Reference=Concentration"/>
				<Object cn="CN=Root,Model=SB with Reducing Enzyme activated by superoxide,Vector=Compartments[compartment],Vector=Metabolites[Superoxide],Reference=Concentration"/>
				<Object cn="CN=Root,Model=SB with Reducing Enzyme activated by superoxide,Vector=Compartments[compartment],Vector=Metabolites[SOD],Reference=Concentration"/>
				<Object cn="CN=Root,Model=SB with Reducing Enzyme activated by superoxide,Vector=Compartments[compartment],Vector=Metabolites[PTEN],Reference=Concentration"/>
				<Object cn="CN=Root,Model=SB with Reducing Enzyme activated by superoxide,Vector=Compartments[compartment],Vector=Metabolites[PTENox],Reference=Concentration"/>
				<Object cn="CN=Root,Model=SB with Reducing Enzyme activated by superoxide,Vector=Compartments[compartment],Vector=Metabolites[PIP2],Reference=Concentration"/>
				<Object cn="CN=Root,Model=SB with Reducing Enzyme activated by superoxide,Vector=Compartments[compartment],Vector=Metabolites[PIP3],Reference=Concentration"/>
				<Object cn="CN=Root,Model=SB with Reducing Enzyme activated by superoxide,Vector=Compartments[compartment],Vector=Metabolites[Akt],Reference=Concentration"/>
				<Object cn="CN=Root,Model=SB with Reducing Enzyme activated by superoxide,Vector=Compartments[compartment],Vector=Metabolites[Aktm],Reference=Concentration"/>
				<Object cn="CN=Root,Model=SB with Reducing Enzyme activated by superoxide,Vector=Compartments[compartment],Vector=Metabolites[Aktpp],Reference=Concentration"/>
				<Object cn="CN=Root,Model=SB with Reducing Enzyme activated by superoxide,Vector=Compartments[compartment],Vector=Metabolites[PDK1m],Reference=Concentration"/>
				<Object cn="CN=Root,Model=SB with Reducing Enzyme activated by superoxide,Vector=Compartments[compartment],Vector=Metabolites[PP2A],Reference=Concentration"/>
				<Object cn="CN=Root,Model=SB with Reducing Enzyme activated by superoxide,Vector=Compartments[compartment],Vector=Metabolites[PDK1],Reference=Concentration"/>
			</Table>
		</Report>
		<Report key="Report_8" name="Steady-State" taskType="steadyState" separator="	" precision="6">
			<Comment>
				<body xmlns="http://www.w3.org/1999/xhtml">Automatically generated report.</body>
			</Comment>
			<Footer>
				<Object cn="CN=Root,Vector=TaskList[Steady-State]"/>
			</Footer>
		</Report>
		<Report key="Report_9" name="Elementary Flux Modes" taskType="fluxMode" separator="	" precision="6">
			<Comment>
				<body xmlns="http://www.w3.org/1999/xhtml">Automatically generated report.</body>
			</Comment>
			<Footer>
				<Object cn="CN=Root,Vector=TaskList[Elementary Flux Modes],Object=Result"/>
			</Footer>
		</Report>
		<Report key="Report_10" name="Optimization" taskType="optimization" separator="	" precision="6">
			<Comment>
				<body xmlns="http://www.w3.org/1999/xhtml">Automatically generated report.</body>
			</Comment>
			<Header>
				<Object cn="CN=Root,Vector=TaskList[Optimization],Object=Description"/>
				<Object cn="String=\[Function Evaluations\]"/>
				<Object cn="Separator=	"/>
				<Object cn="String=\[Best Value\]"/>
				<Object cn="Separator=	"/>
				<Object cn="String=\[Best Parameters\]"/>
			</Header>
			<Body>
				<Object cn="CN=Root,Vector=TaskList[Optimization],Problem=Optimization,Reference=Function Evaluations"/>
				<Object cn="Separator=	"/>
				<Object cn="CN=Root,Vector=TaskList[Optimization],Problem=Optimization,Reference=Best Value"/>
				<Object cn="Separator=	"/>
				<Object cn="CN=Root,Vector=TaskList[Optimization],Problem=Optimization,Reference=Best Parameters"/>
			</Body>
			<Footer>
				<Object cn="String=

"/>
				<Object cn="CN=Root,Vector=TaskList[Optimization],Object=Result"/>
			</Footer>
		</Report>
		<Report key="Report_11" name="Parameter Estimation" taskType="parameterFitting" separator="	" precision="6">
			<Comment>
				<body xmlns="http://www.w3.org/1999/xhtml">Automatically generated report.</body>
			</Comment>
			<Header>
				<Object cn="CN=Root,Vector=TaskList[Parameter Estimation],Object=Description"/>
				<Object cn="String=\[Function Evaluations\]"/>
				<Object cn="Separator=	"/>
				<Object cn="String=\[Best Value\]"/>
				<Object cn="Separator=	"/>
				<Object cn="String=\[Best Parameters\]"/>
			</Header>
			<Body>
				<Object cn="CN=Root,Vector=TaskList[Parameter Estimation],Problem=Parameter Estimation,Reference=Function Evaluations"/>
				<Object cn="Separator=	"/>
				<Object cn="CN=Root,Vector=TaskList[Parameter Estimation],Problem=Parameter Estimation,Reference=Best Value"/>
				<Object cn="Separator=	"/>
				<Object cn="CN=Root,Vector=TaskList[Parameter Estimation],Problem=Parameter Estimation,Reference=Best Parameters"/>
			</Body>
			<Footer>
				<Object cn="String=

"/>
				<Object cn="CN=Root,Vector=TaskList[Parameter Estimation],Object=Result"/>
			</Footer>
		</Report>
		<Report key="Report_12" name="Metabolic Control Analysis" taskType="metabolicControlAnalysis" separator="	" precision="6">
			<Comment>
				<body xmlns="http://www.w3.org/1999/xhtml">Automatically generated report.</body>
			</Comment>
			<Header>
				<Object cn="CN=Root,Vector=TaskList[Metabolic Control Analysis],Object=Description"/>
			</Header>
			<Footer>
				<Object cn="String=

"/>
				<Object cn="CN=Root,Vector=TaskList[Metabolic Control Analysis],Object=Result"/>
			</Footer>
		</Report>
		<Report key="Report_13" name="Lyapunov Exponents" taskType="lyapunovExponents" separator="	" precision="6">
			<Comment>
				<body xmlns="http://www.w3.org/1999/xhtml">Automatically generated report.</body>
			</Comment>
			<Header>
				<Object cn="CN=Root,Vector=TaskList[Lyapunov Exponents],Object=Description"/>
			</Header>
			<Footer>
				<Object cn="String=

"/>
				<Object cn="CN=Root,Vector=TaskList[Lyapunov Exponents],Object=Result"/>
			</Footer>
		</Report>
		<Report key="Report_14" name="Sensitivities" taskType="sensitivities" separator="	" precision="6">
			<Comment>
				<body xmlns="http://www.w3.org/1999/xhtml">Automatically generated report.</body>
			</Comment>
			<Header>
				<Object cn="CN=Root,Vector=TaskList[Sensitivities],Object=Description"/>
			</Header>
			<Footer>
				<Object cn="String=

"/>
				<Object cn="CN=Root,Vector=TaskList[Sensitivities],Object=Result"/>
			</Footer>
		</Report>
	</ListOfReports>
	<ListOfPlots>
		<PlotSpecification name="plot" type="Plot2D" active="1">
			<Parameter name="log X" type="bool" value="0"/>
			<Parameter name="log Y" type="bool" value="0"/>
			<ListOfPlotItems>
				<PlotItem name="[GF]|Time" type="Curve2D">
					<Parameter name="Line type" type="unsignedInteger" value="2"/>
					<Parameter name="Recording Activity" type="string" value="during"/>
					<ListOfChannels>
						<ChannelSpec cn="CN=Root,Model=SB with Reducing Enzyme activated by superoxide,Reference=Time"/>
						<ChannelSpec cn="CN=Root,Model=SB with Reducing Enzyme activated by superoxide,Vector=Compartments[compartment],Vector=Metabolites[GF],Reference=Concentration"/>
					</ListOfChannels>
				</PlotItem>
				<PlotItem name="[GF_R]|Time" type="Curve2D">
					<Parameter name="Line type" type="unsignedInteger" value="2"/>
					<Parameter name="Recording Activity" type="string" value="during"/>
					<ListOfChannels>
						<ChannelSpec cn="CN=Root,Model=SB with Reducing Enzyme activated by superoxide,Reference=Time"/>
						<ChannelSpec cn="CN=Root,Model=SB with Reducing Enzyme activated by superoxide,Vector=Compartments[compartment],Vector=Metabolites[GF_R],Reference=Concentration"/>
					</ListOfChannels>
				</PlotItem>
				<PlotItem name="[R]|Time" type="Curve2D">
					<Parameter name="Line type" type="unsignedInteger" value="2"/>
					<Parameter name="Recording Activity" type="string" value="during"/>
					<ListOfChannels>
						<ChannelSpec cn="CN=Root,Model=SB with Reducing Enzyme activated by superoxide,Reference=Time"/>
						<ChannelSpec cn="CN=Root,Model=SB with Reducing Enzyme activated by superoxide,Vector=Compartments[compartment],Vector=Metabolites[R],Reference=Concentration"/>
					</ListOfChannels>
				</PlotItem>
				<PlotItem name="[NOX]|Time" type="Curve2D">
					<Parameter name="Line type" type="unsignedInteger" value="2"/>
					<Parameter name="Recording Activity" type="string" value="during"/>
					<ListOfChannels>
						<ChannelSpec cn="CN=Root,Model=SB with Reducing Enzyme activated by superoxide,Reference=Time"/>
						<ChannelSpec cn="CN=Root,Model=SB with Reducing Enzyme activated by superoxide,Vector=Compartments[compartment],Vector=Metabolites[NOX],Reference=Concentration"/>
					</ListOfChannels>
				</PlotItem>
				<PlotItem name="[inactNOX]|Time" type="Curve2D">
					<Parameter name="Line type" type="unsignedInteger" value="2"/>
					<Parameter name="Recording Activity" type="string" value="during"/>
					<ListOfChannels>
						<ChannelSpec cn="CN=Root,Model=SB with Reducing Enzyme activated by superoxide,Reference=Time"/>
						<ChannelSpec cn="CN=Root,Model=SB with Reducing Enzyme activated by superoxide,Vector=Compartments[compartment],Vector=Metabolites[inactNOX],Reference=Concentration"/>
					</ListOfChannels>
				</PlotItem>
				<PlotItem name="[PI3K]|Time" type="Curve2D">
					<Parameter name="Line type" type="unsignedInteger" value="2"/>
					<Parameter name="Recording Activity" type="string" value="during"/>
					<ListOfChannels>
						<ChannelSpec cn="CN=Root,Model=SB with Reducing Enzyme activated by superoxide,Reference=Time"/>
						<ChannelSpec cn="CN=Root,Model=SB with Reducing Enzyme activated by superoxide,Vector=Compartments[compartment],Vector=Metabolites[PI3K],Reference=Concentration"/>
					</ListOfChannels>
				</PlotItem>
				<PlotItem name="[inactPI3K]|Time" type="Curve2D">
					<Parameter name="Line type" type="unsignedInteger" value="2"/>
					<Parameter name="Recording Activity" type="string" value="during"/>
					<ListOfChannels>
						<ChannelSpec cn="CN=Root,Model=SB with Reducing Enzyme activated by superoxide,Reference=Time"/>
						<ChannelSpec cn="CN=Root,Model=SB with Reducing Enzyme activated by superoxide,Vector=Compartments[compartment],Vector=Metabolites[inactPI3K],Reference=Concentration"/>
					</ListOfChannels>
				</PlotItem>
				<PlotItem name="[O2]|Time" type="Curve2D">
					<Parameter name="Line type" type="unsignedInteger" value="2"/>
					<Parameter name="Recording Activity" type="string" value="during"/>
					<ListOfChannels>
						<ChannelSpec cn="CN=Root,Model=SB with Reducing Enzyme activated by superoxide,Reference=Time"/>
						<ChannelSpec cn="CN=Root,Model=SB with Reducing Enzyme activated by superoxide,Vector=Compartments[compartment],Vector=Metabolites[O2],Reference=Concentration"/>
					</ListOfChannels>
				</PlotItem>
				<PlotItem name="[Superoxide]|Time" type="Curve2D">
					<Parameter name="Line type" type="unsignedInteger" value="2"/>
					<Parameter name="Recording Activity" type="string" value="during"/>
					<ListOfChannels>
						<ChannelSpec cn="CN=Root,Model=SB with Reducing Enzyme activated by superoxide,Reference=Time"/>
						<ChannelSpec cn="CN=Root,Model=SB with Reducing Enzyme activated by superoxide,Vector=Compartments[compartment],Vector=Metabolites[Superoxide],Reference=Concentration"/>
					</ListOfChannels>
				</PlotItem>
				<PlotItem name="[SOD]|Time" type="Curve2D">
					<Parameter name="Line type" type="unsignedInteger" value="2"/>
					<Parameter name="Recording Activity" type="string" value="during"/>
					<ListOfChannels>
						<ChannelSpec cn="CN=Root,Model=SB with Reducing Enzyme activated by superoxide,Reference=Time"/>
						<ChannelSpec cn="CN=Root,Model=SB with Reducing Enzyme activated by superoxide,Vector=Compartments[compartment],Vector=Metabolites[SOD],Reference=Concentration"/>
					</ListOfChannels>
				</PlotItem>
				<PlotItem name="[PTEN]|Time" type="Curve2D">
					<Parameter name="Line type" type="unsignedInteger" value="2"/>
					<Parameter name="Recording Activity" type="string" value="during"/>
					<ListOfChannels>
						<ChannelSpec cn="CN=Root,Model=SB with Reducing Enzyme activated by superoxide,Reference=Time"/>
						<ChannelSpec cn="CN=Root,Model=SB with Reducing Enzyme activated by superoxide,Vector=Compartments[compartment],Vector=Metabolites[PTEN],Reference=Concentration"/>
					</ListOfChannels>
				</PlotItem>
				<PlotItem name="[PTENox]|Time" type="Curve2D">
					<Parameter name="Line type" type="unsignedInteger" value="2"/>
					<Parameter name="Recording Activity" type="string" value="during"/>
					<ListOfChannels>
						<ChannelSpec cn="CN=Root,Model=SB with Reducing Enzyme activated by superoxide,Reference=Time"/>
						<ChannelSpec cn="CN=Root,Model=SB with Reducing Enzyme activated by superoxide,Vector=Compartments[compartment],Vector=Metabolites[PTENox],Reference=Concentration"/>
					</ListOfChannels>
				</PlotItem>
				<PlotItem name="[PIP2]|Time" type="Curve2D">
					<Parameter name="Line type" type="unsignedInteger" value="2"/>
					<Parameter name="Recording Activity" type="string" value="during"/>
					<ListOfChannels>
						<ChannelSpec cn="CN=Root,Model=SB with Reducing Enzyme activated by superoxide,Reference=Time"/>
						<ChannelSpec cn="CN=Root,Model=SB with Reducing Enzyme activated by superoxide,Vector=Compartments[compartment],Vector=Metabolites[PIP2],Reference=Concentration"/>
					</ListOfChannels>
				</PlotItem>
				<PlotItem name="[PIP3]|Time" type="Curve2D">
					<Parameter name="Line type" type="unsignedInteger" value="2"/>
					<Parameter name="Recording Activity" type="string" value="during"/>
					<ListOfChannels>
						<ChannelSpec cn="CN=Root,Model=SB with Reducing Enzyme activated by superoxide,Reference=Time"/>
						<ChannelSpec cn="CN=Root,Model=SB with Reducing Enzyme activated by superoxide,Vector=Compartments[compartment],Vector=Metabolites[PIP3],Reference=Concentration"/>
					</ListOfChannels>
				</PlotItem>
				<PlotItem name="[Akt]|Time" type="Curve2D">
					<Parameter name="Line type" type="unsignedInteger" value="2"/>
					<Parameter name="Recording Activity" type="string" value="during"/>
					<ListOfChannels>
						<ChannelSpec cn="CN=Root,Model=SB with Reducing Enzyme activated by superoxide,Reference=Time"/>
						<ChannelSpec cn="CN=Root,Model=SB with Reducing Enzyme activated by superoxide,Vector=Compartments[compartment],Vector=Metabolites[Akt],Reference=Concentration"/>
					</ListOfChannels>
				</PlotItem>
				<PlotItem name="[Aktm]|Time" type="Curve2D">
					<Parameter name="Line type" type="unsignedInteger" value="2"/>
					<Parameter name="Recording Activity" type="string" value="during"/>
					<ListOfChannels>
						<ChannelSpec cn="CN=Root,Model=SB with Reducing Enzyme activated by superoxide,Reference=Time"/>
						<ChannelSpec cn="CN=Root,Model=SB with Reducing Enzyme activated by superoxide,Vector=Compartments[compartment],Vector=Metabolites[Aktm],Reference=Concentration"/>
					</ListOfChannels>
				</PlotItem>
				<PlotItem name="[Aktpp]|Time" type="Curve2D">
					<Parameter name="Line type" type="unsignedInteger" value="2"/>
					<Parameter name="Recording Activity" type="string" value="during"/>
					<ListOfChannels>
						<ChannelSpec cn="CN=Root,Model=SB with Reducing Enzyme activated by superoxide,Reference=Time"/>
						<ChannelSpec cn="CN=Root,Model=SB with Reducing Enzyme activated by superoxide,Vector=Compartments[compartment],Vector=Metabolites[Aktpp],Reference=Concentration"/>
					</ListOfChannels>
				</PlotItem>
				<PlotItem name="[PDK1m]|Time" type="Curve2D">
					<Parameter name="Line type" type="unsignedInteger" value="2"/>
					<Parameter name="Recording Activity" type="string" value="during"/>
					<ListOfChannels>
						<ChannelSpec cn="CN=Root,Model=SB with Reducing Enzyme activated by superoxide,Reference=Time"/>
						<ChannelSpec cn="CN=Root,Model=SB with Reducing Enzyme activated by superoxide,Vector=Compartments[compartment],Vector=Metabolites[PDK1m],Reference=Concentration"/>
					</ListOfChannels>
				</PlotItem>
				<PlotItem name="[PP2A]|Time" type="Curve2D">
					<Parameter name="Line type" type="unsignedInteger" value="2"/>
					<Parameter name="Recording Activity" type="string" value="during"/>
					<ListOfChannels>
						<ChannelSpec cn="CN=Root,Model=SB with Reducing Enzyme activated by superoxide,Reference=Time"/>
						<ChannelSpec cn="CN=Root,Model=SB with Reducing Enzyme activated by superoxide,Vector=Compartments[compartment],Vector=Metabolites[PP2A],Reference=Concentration"/>
					</ListOfChannels>
				</PlotItem>
				<PlotItem name="[PDK1]|Time" type="Curve2D">
					<Parameter name="Line type" type="unsignedInteger" value="2"/>
					<Parameter name="Recording Activity" type="string" value="during"/>
					<ListOfChannels>
						<ChannelSpec cn="CN=Root,Model=SB with Reducing Enzyme activated by superoxide,Reference=Time"/>
						<ChannelSpec cn="CN=Root,Model=SB with Reducing Enzyme activated by superoxide,Vector=Compartments[compartment],Vector=Metabolites[PDK1],Reference=Concentration"/>
					</ListOfChannels>
				</PlotItem>
			</ListOfPlotItems>
		</PlotSpecification>
	</ListOfPlots>
	<GUI/>
</COPASI>
