# Supplementary material for: Systematic parameter estimation in data-rich environments for cell signalling dynamics
Source: Bioinformatics. 2013 Feb 19;29(8):1044–51. doi: 10.1093/bioinformatics/btt083 (PMC3624804; doi:10.1093/bioinformatics/btt083)
Supplement: Supplementary Data [file supp_btt083_SPEDRE_SourceFiles.zip › Supplementary Source Files/Akt model/Noise=1%/Akt_sim_short.txt]

SB with Reducing Enzyme activated by superoxide[Time]	GF[Concentration]	GF_R[Concentration]	R[Concentration]	NOX[Concentration]	inactNOX[Concentration]	PI3K[Concentration]	inactPI3K[Concentration]	O2[Concentration]	Superoxide[Concentration]	SOD[Concentration]	PTEN[Concentration]	PTENox[Concentration]	PIP2[Concentration]	PIP3[Concentration]	Akt[Concentration]	Aktm[Concentration]	Aktpp[Concentration]	PDK1m[Concentration]	PP2A[Concentration]	PDK1[Concentration]
0	1.00529	0	1.00763	1.00553	0	1.00119	0	0.997666	0	1.02492	1.01601	0	0	1.00144	1.00632	0	0	0	0.984336	0.996594
0.01	0.878896	0.123928	0.866247	0.961736	0.0307142	0.91163	0.0809329	0.91238	0.090883	0.997837	1.00605	0.000329989	0.00375688	1.00298	0.97991	0.000993289	4.84751e-10	0.00144151	0.992403	1.00334
0.03	0.693283	0.30171	0.690729	0.910718	0.0828415	0.790483	0.205428	0.81596	0.182998	1.00523	1.00883	0.00225106	0.011288	1.00945	0.987874	0.00291794	1.2512e-08	0.00426921	0.982804	1.00022
0.07	0.501185	0.500168	0.503095	0.845809	0.146983	0.642328	0.356199	0.770392	0.232858	0.990441	0.99627	0.00800394	0.0262918	0.968026	0.997033	0.0068612	1.59371e-07	0.00988811	1.00812	0.982351
0.15	0.312205	0.676004	0.3118	0.809447	0.196701	0.529097	0.47604	0.768454	0.227326	1.00245	0.97855	0.0200642	0.0542359	0.933668	0.998615	0.0142321	1.54569e-06	0.0208171	1.01434	0.959744
0.31	0.184159	0.824172	0.181785	0.821278	0.188074	0.519863	0.478943	0.786697	0.224073	1.01048	0.958721	0.0436087	0.104388	0.898695	0.96672	0.0291555	1.22782e-05	0.0404847	1.00114	0.954494
0.63	0.0984615	0.904114	0.0996248	0.848873	0.152964	0.572697	0.41973	0.755903	0.238661	0.992225	0.88814	0.0915516	0.187413	0.810658	0.930592	0.0548581	9.25112e-05	0.0772444	1.01277	0.903868
1.27	0.0519364	0.943976	0.0520721	0.866323	0.135008	0.61396	0.3905	0.761602	0.245785	0.987163	0.828711	0.184096	0.325087	0.682802	0.905027	0.0962067	0.000595948	0.13241	0.984935	0.859319
2.55	0.0264377	0.98241	0.0265687	0.877579	0.129511	0.629359	0.370964	0.755444	0.240623	0.99753	0.64692	0.353606	0.444379	0.5564	0.828641	0.162065	0.00313052	0.208822	1.00356	0.795462
5.11	0.013593	0.975795	0.0133403	0.876789	0.125987	0.639033	0.374311	0.755221	0.250231	1.01356	0.386077	0.610002	0.467971	0.534562	0.746873	0.249075	0.0133053	0.303843	1.00452	0.69425
10.23	0.00673041	0.987347	0.00677053	0.881308	0.125538	0.635488	0.364743	0.754427	0.243865	1.00062	0.132383	0.86371	0.189916	0.804763	0.545701	0.401374	0.0489007	0.467403	1.01588	0.539324
20.47	0.00342113	0.983631	0.00338512	0.86293	0.12494	0.637433	0.360176	0.753604	0.250029	0.984678	0.0909794	0.919939	0.0484853	0.960323	0.303483	0.544445	0.14749	0.659558	1.00087	0.339794
