# Supplementary material for: Systematic parameter estimation in data-rich environments for cell signalling dynamics
Source: Bioinformatics. 2013 Feb 19;29(8):1044–51. doi: 10.1093/bioinformatics/btt083 (PMC3624804; doi:10.1093/bioinformatics/btt083)
Supplement: Supplementary Data [file supp_btt083_SPEDRE_SourceFiles.zip › Supplementary Source Files/Akt model/Noise=10%/Akt_sim_short.txt]

SB with Reducing Enzyme activated by superoxide[Time]	GF[Concentration]	GF_R[Concentration]	R[Concentration]	NOX[Concentration]	inactNOX[Concentration]	PI3K[Concentration]	inactPI3K[Concentration]	O2[Concentration]	Superoxide[Concentration]	SOD[Concentration]	PTEN[Concentration]	PTENox[Concentration]	PIP2[Concentration]	PIP3[Concentration]	Akt[Concentration]	Aktm[Concentration]	Aktpp[Concentration]	PDK1m[Concentration]	PP2A[Concentration]	PDK1[Concentration]
0	1.05287	0	1.07633	1.05532	0	1.01192	0	0.976662	0	1.24916	1.16011	0	0	1.01436	1.06321	0	0	0	0.843364	0.965938
0.01	0.921332	0.106908	0.794838	0.894888	0.0296171	0.832594	0.0930416	0.953788	0.0788419	0.978369	1.06352	0.000315701	0.00318821	1.06414	0.808084	0.000954896	5.42158e-10	0.00147773	0.924032	1.04634
0.03	0.646974	0.302961	0.621426	0.850404	0.0851925	0.755621	0.203493	0.816981	0.172611	1.05234	1.10856	0.00221073	0.0109685	1.19639	0.905543	0.00237587	9.88944e-09	0.00409178	0.828045	1.0408
0.07	0.528658	0.484878	0.54775	0.799543	0.128376	0.664652	0.320611	0.791608	0.240894	0.904413	1.03437	0.00837329	0.0297176	0.913455	1.03228	0.0066673	1.55037e-07	0.00978363	1.08115	0.912609
0.15	0.272979	0.609116	0.26892	0.883687	0.177793	0.555335	0.496044	0.729724	0.228075	1.02454	0.966653	0.0194946	0.057749	0.821294	1.11644	0.0120572	1.77784e-06	0.0212794	1.14343	0.784332
0.31	0.193771	0.889547	0.170028	0.936474	0.157045	0.48037	0.507688	0.891919	0.215786	1.1048	0.977055	0.0462415	0.0958331	0.935	0.926873	0.0319963	9.87927e-06	0.0343827	1.01144	0.915406
0.63	0.0906443	0.935107	0.102277	0.858675	0.159691	0.504086	0.420198	0.70486	0.240782	0.922249	0.693508	0.10341	0.146009	0.834695	0.799243	0.0560864	9.22911e-05	0.0770983	1.12769	0.734029
1.27	0.0525303	0.906598	0.0538878	0.876359	0.136951	0.629013	0.415595	0.818993	0.254889	0.871631	0.934925	0.193154	0.392646	0.686236	0.934526	0.0831828	0.000589634	0.11128	0.849349	0.806013
2.55	0.0256605	1.06282	0.0269699	0.930264	0.140634	0.65749	0.345738	0.777628	0.183042	0.975299	0.631723	0.373536	0.391136	0.616654	0.764745	0.170901	0.00272269	0.179629	1.03559	0.863209
5.11	0.0152	0.878682	0.0126731	0.895572	0.132193	0.694633	0.438817	0.784443	0.270073	1.13561	0.389738	0.571053	0.469677	0.55565	0.841968	0.237104	0.0134644	0.300281	1.0452	0.680658
10.23	0.00659103	0.934189	0.00699225	0.927866	0.140592	0.630021	0.372286	0.780823	0.202095	1.00623	0.145516	0.815412	0.184614	0.762179	0.537227	0.375599	0.0469347	0.439477	1.1588	0.627794
20.47	0.00376683	0.866758	0.00340669	0.737749	0.140951	0.635036	0.341052	0.7747	0.261629	0.846784	0.0886233	1.02056	0.0541161	1.03397	0.2861	0.51267	0.155417	0.677576	1.0087	0.315947
