# Supplementary material for: Systematic parameter estimation in data-rich environments for cell signalling dynamics
Source: Bioinformatics. 2013 Feb 19;29(8):1044–51. doi: 10.1093/bioinformatics/btt083 (PMC3624804; doi:10.1093/bioinformatics/btt083)
Supplement: Supplementary Data [file supp_btt083_SPEDRE_SourceFiles.zip › Supplementary Source Files/Akt model/Noise=2%/Akt_sim_short.txt]

SB with Reducing Enzyme activated by superoxide[Time]	GF[Concentration]	GF_R[Concentration]	R[Concentration]	NOX[Concentration]	inactNOX[Concentration]	PI3K[Concentration]	inactPI3K[Concentration]	O2[Concentration]	Superoxide[Concentration]	SOD[Concentration]	PTEN[Concentration]	PTENox[Concentration]	PIP2[Concentration]	PIP3[Concentration]	Akt[Concentration]	Aktm[Concentration]	Aktpp[Concentration]	PDK1m[Concentration]	PP2A[Concentration]	PDK1[Concentration]
0	1.01057	0	1.01527	1.01106	0	1.00238	0	0.995332	0	1.04983	1.03202	0	0	1.00287	1.01264	0	0	0	0.968673	0.993188
0.01	0.883611	0.122037	0.858312	0.954309	0.0305923	0.902848	0.0822783	0.916981	0.0895451	0.995674	1.01244	0.000328402	0.00369369	1.00977	0.960818	0.000989023	4.91129e-10	0.00144554	0.984806	1.00812
0.03	0.688138	0.301849	0.683028	0.904016	0.0831027	0.78661	0.205213	0.816074	0.181844	1.01047	1.01991	0.00224658	0.0112525	1.03022	0.978726	0.00285771	1.22206e-08	0.0042495	0.965609	1.00473
0.07	0.504238	0.498469	0.508056	0.840669	0.144915	0.644808	0.352245	0.77275	0.233751	0.980883	1.0005	0.00804498	0.0266724	0.961962	1.00095	0.00683966	1.58889e-07	0.0098765	1.01623	0.974602
0.15	0.307847	0.668572	0.307035	0.817696	0.1946	0.532013	0.478262	0.76415	0.227409	1.00491	0.977228	0.0200009	0.0546263	0.921182	1.01171	0.0139905	1.57149e-06	0.0208684	1.02869	0.940254
0.31	0.185227	0.831436	0.180478	0.834077	0.184627	0.515475	0.482137	0.798389	0.223152	1.02096	0.960758	0.0439013	0.103437	0.902729	0.962292	0.0294712	1.20117e-05	0.0398067	1.00229	0.950151
0.63	0.0975929	0.907557	0.0999195	0.849962	0.153711	0.565074	0.419782	0.750231	0.238896	0.98445	0.866514	0.0928693	0.182812	0.813329	0.915997	0.0549946	9.24868e-05	0.0772281	1.02554	0.884997
1.27	0.0520024	0.939823	0.0522739	0.867438	0.135224	0.615633	0.393289	0.767979	0.246797	0.974326	0.840512	0.185103	0.332593	0.683183	0.908304	0.0947596	0.000595247	0.130062	0.96987	0.853396
2.55	0.0263514	0.991345	0.0266133	0.883433	0.130747	0.632484	0.368161	0.757909	0.234225	0.99506	0.645231	0.355821	0.438463	0.563095	0.821542	0.163047	0.00308521	0.205579	1.00712	0.802989
5.11	0.0137715	0.965004	0.0132661	0.878876	0.126677	0.645211	0.381479	0.758468	0.252435	1.02712	0.386484	0.605675	0.46816	0.536905	0.757439	0.247745	0.013323	0.303447	1.00904	0.69274
10.23	0.00671493	0.981441	0.00679517	0.886481	0.12721	0.63488	0.365581	0.75736	0.239224	1.00125	0.133842	0.858343	0.189327	0.800032	0.54476	0.39851	0.0486822	0.4643	1.03176	0.549154
20.47	0.00345954	0.970645	0.00338751	0.849021	0.126719	0.637166	0.358051	0.755948	0.251318	0.969357	0.0907176	0.931119	0.049111	0.968506	0.301552	0.540915	0.148371	0.66156	1.00174	0.337145
