# Supplementary material for: Systematic parameter estimation in data-rich environments for cell signalling dynamics
Source: Bioinformatics. 2013 Feb 19;29(8):1044–51. doi: 10.1093/bioinformatics/btt083 (PMC3624804; doi:10.1093/bioinformatics/btt083)
Supplement: Supplementary Data [file supp_btt083_SPEDRE_SourceFiles.zip › Supplementary Source Files/Akt model/Noise=5%/Akt_sim_short.txt]

SB with Reducing Enzyme activated by superoxide[Time]	GF[Concentration]	GF_R[Concentration]	R[Concentration]	NOX[Concentration]	inactNOX[Concentration]	PI3K[Concentration]	inactPI3K[Concentration]	O2[Concentration]	Superoxide[Concentration]	SOD[Concentration]	PTEN[Concentration]	PTENox[Concentration]	PIP2[Concentration]	PIP3[Concentration]	Akt[Concentration]	Aktm[Concentration]	Aktpp[Concentration]	PDK1m[Concentration]	PP2A[Concentration]	PDK1[Concentration]
0	1.02644	0	1.03817	1.02766	0	1.00596	0	0.988331	0	1.12458	1.08006	0	0	1.00718	1.03161	0	0	0	0.921682	0.982969
0.01	0.897756	0.116363	0.83451	0.932026	0.0302266	0.876503	0.0863145	0.930784	0.0855314	0.989185	1.03159	0.000323639	0.00350414	1.03016	0.903543	0.000976225	5.10265e-10	0.00145761	0.962016	1.02245
0.03	0.672701	0.302266	0.659927	0.883912	0.0838864	0.774989	0.204568	0.816414	0.178382	1.02617	1.05315	0.00223313	0.011146	1.09253	0.951283	0.00267702	1.13464e-08	0.00419035	0.914022	1.01826
0.07	0.513395	0.493372	0.522942	0.825246	0.138713	0.65225	0.340382	0.779821	0.236429	0.952206	1.0132	0.0081681	0.0278144	0.943772	1.0127	0.00677502	1.57445e-07	0.00984167	1.04058	0.951355
0.15	0.294771	0.646276	0.292742	0.842443	0.188298	0.540759	0.484931	0.751241	0.227659	1.01227	0.973262	0.019811	0.0557973	0.883724	1.05098	0.0132655	1.64887e-06	0.0210225	1.07172	0.881783
0.31	0.188431	0.853228	0.176559	0.872476	0.174284	0.50231	0.491719	0.833462	0.22039	1.0524	0.966869	0.0447789	0.100586	0.91483	0.94901	0.0304181	1.1212e-05	0.0377727	1.00572	0.937122
0.63	0.0949872	0.917888	0.100804	0.853229	0.155954	0.542203	0.419938	0.733217	0.239603	0.961124	0.801637	0.0968222	0.169011	0.821341	0.872215	0.055404	9.24134e-05	0.0771794	1.06384	0.828384
1.27	0.0522003	0.927363	0.0528791	0.870784	0.135872	0.62065	0.401654	0.787109	0.249831	0.935816	0.875917	0.188122	0.355113	0.684328	0.918138	0.0904183	0.000593142	0.123019	0.924675	0.835628
2.55	0.0260923	1.01815	0.026747	0.900995	0.134454	0.641862	0.359753	0.765303	0.215031	0.987649	0.640166	0.362464	0.420716	0.583179	0.800243	0.165992	0.00294926	0.195848	1.01779	0.825572
5.11	0.0143072	0.932634	0.0130437	0.885137	0.128745	0.663744	0.40298	0.768208	0.25905	1.0678	0.387704	0.592692	0.468729	0.543934	0.789137	0.243754	0.013376	0.30226	1.0226	0.688209
10.23	0.00666847	0.963721	0.00686907	0.902001	0.132229	0.633058	0.368096	0.766159	0.2253	1.00312	0.13822	0.842244	0.187559	0.785837	0.541935	0.389918	0.0480269	0.454991	1.0794	0.578644
20.47	0.00357477	0.931688	0.00339471	0.807294	0.132056	0.636367	0.351677	0.76298	0.255184	0.923392	0.0899322	0.964659	0.0509879	0.993056	0.295757	0.530323	0.151013	0.667566	1.00435	0.329196
