# Supplementary material for: Systematic parameter estimation in data-rich environments for cell signalling dynamics
Source: Bioinformatics. 2013 Feb 19;29(8):1044–51. doi: 10.1093/bioinformatics/btt083 (PMC3624804; doi:10.1093/bioinformatics/btt083)
Supplement: Supplementary Data [file supp_btt083_SPEDRE_SourceFiles.zip › Supplementary Source Files/Artificial networks/Noise=0/Size 100/branch_sim_short.txt]

New Model[Time]	A0[Concentration]	A1[Concentration]	A2[Concentration]	A3[Concentration]	A4[Concentration]	A5[Concentration]	A6[Concentration]	A7[Concentration]	A8[Concentration]	A9[Concentration]	A10[Concentration]	A11[Concentration]	A12[Concentration]	A13[Concentration]	A14[Concentration]	A15[Concentration]	A16[Concentration]	A17[Concentration]	A18[Concentration]	A19[Concentration]	A20[Concentration]	A21[Concentration]	A22[Concentration]	A23[Concentration]	A24[Concentration]	A25[Concentration]	A26[Concentration]	A27[Concentration]	A28[Concentration]	A29[Concentration]	A30[Concentration]	A31[Concentration]	A32[Concentration]	A33[Concentration]	A34[Concentration]	A35[Concentration]	A36[Concentration]	A37[Concentration]	A38[Concentration]	A39[Concentration]	A40[Concentration]	A41[Concentration]	A42[Concentration]	A43[Concentration]	A44[Concentration]	A45[Concentration]	A46[Concentration]	A47[Concentration]	A48[Concentration]
0	0.922514	0.938017	0.193976	0.820673	0.350108	0.253548	0.407147	0.836604	0.931608	0.83404	0.922514	0.938017	0.193976	0.820673	0.350108	0.253548	0.407147	0.836604	0.931608	0.83404	0.922514	0.938017	0.193976	0.820673	0.350108	0.253548	0.407147	0.836604	0.931608	0.83404	0.922514	0.938017	0.193976	0.820673	0.350108	0.253548	0.407147	0.836604	0.931608	0.83404	0.0523087	0.657277	0.452956	0.564043	0.247688	0.112186	0.373333	0.722861	0.685263
0.01	1.1033	1.13453	0.249438	1.07269	0.163754	0.235005	0.415794	1.04798	0.78326	0.828358	0.442962	0.51138	0.53071	1.22703	0.242668	0.571179	0.373072	0.84287	1.10747	0.8513	1.15651	1.15173	0.664848	0.803082	0.539814	0.235888	0.403951	0.60013	0.951299	1.19309	0.699395	1.02602	0.0863424	0.788115	0.361636	0.462189	0.305073	0.899129	0.601664	0.744187	0.334614	0.504437	0.255764	0.51227	0.362782	0.260318	0.303825	0.717199	0.471981
0.03	1.43688	1.30176	0.227753	1.38785	0.0306731	0.185449	0.253331	1.19399	0.622878	0.767085	0.101565	0.136119	1.03448	1.6895	0.118633	0.938403	0.25147	0.848466	1.32731	0.887348	1.30549	1.52328	0.899982	0.835013	0.533908	0.203245	0.52307	0.340949	0.954136	1.65811	0.364953	0.847337	0.0201523	0.520751	0.425889	0.555839	0.177368	1.16787	0.208653	0.561874	0.738088	0.28733	0.111131	0.41795	0.397059	0.581231	0.381578	0.707518	0.208649
0.07	1.94877	1.38314	0.120464	1.79519	0.000730586	0.112029	0.0555644	1.26435	0.469497	0.627493	0.00525119	0.00600708	1.42421	2.01	0.0315684	0.977644	0.102564	0.850502	1.48493	0.961361	1.34234	2.01231	0.664936	0.995855	0.299501	0.148059	0.793846	0.111637	0.911185	2.06687	0.0751696	0.399231	0.0018134	0.141621	0.533389	0.401153	0.0592933	1.87264	0.0122242	0.325596	1.10869	0.0782951	0.0368102	0.278771	0.357089	1.27221	0.359082	0.654542	0.038158
0.15	2.54298	1.40026	0.0321509	2.1592	2.5965e-07	0.043395	0.00164847	1.3004	0.352527	0.45226	1.36078e-05	3.54633e-06	1.52629	2.08337	0.00315753	0.706371	0.0267183	0.85064	1.53516	1.09751	1.34416	2.30843	0.289101	1.24256	0.0759796	0.0730079	1.12214	0.00787642	0.8574	2.24598	0.00238542	0.0724872	3.15382e-05	0.00626519	0.435407	0.121779	0.00550069	2.9658	4.58624e-06	0.127606	1.26477	0.00433072	0.00811409	0.0892915	0.300442	2.64761	0.162506	0.529473	0.00123752
0.31	2.88748	1.40082	0.00268514	2.22324	5.85613e-15	0.0069585	9.24153e-07	1.30469	0.293951	0.351892	9.11243e-11	1.49582e-13	1.53021	2.08575	5.61502e-05	0.549719	0.00465483	0.85064	1.55452	1.28198	1.34417	2.1063	0.0547846	1.32337	0.00477165	0.0141013	1.41637	7.93714e-06	0.826373	2.29114	2.24987e-06	0.00230745	1.45059e-08	7.1678e-06	0.110671	0.00330788	3.92517e-05	3.69553	7.3749e-15	0.0256816	1.28283	9.58205e-05	0.000558686	0.00606918	0.264556	5.08696	0.0309553	0.339797	1.50049e-06
0.63	2.95916	1.40082	2.02384e-05	2.22353	2.11836e-16	0.00018228	2.50564e-13	1.30469	0.279812	0.328872	4.51428e-21	9.85267e-30	1.53021	2.08575	2.7376e-08	0.531996	0.0001909	0.85064	1.55899	1.41405	1.34417	1.79113	0.00189015	1.3259	1.88147e-05	0.000334219	1.64224	1.38736e-12	0.810913	2.29819	1.99945e-12	2.33653e-06	3.23535e-15	6.03807e-12	0.00309531	6.25139e-07	1.92839e-09	3.82788	-3.10983e-34	0.00131552	1.28304	2.06016e-07	2.74568e-06	2.43479e-05	0.254885	9.12732	0.00106825	0.138428	6.84491e-12
1.27	2.96554	1.40082	1.15845e-09	2.22353	-1.84358e-14	1.25192e-07	1.92934e-26	1.30469	0.279044	0.327644	5.38228e-37	-1.06853e-42	1.53021	2.08575	7.35731e-15	0.531856	3.1952e-07	0.85064	1.55918	1.44321	1.34417	1.7242	2.2494e-06	1.32587	2.9254e-10	1.27289e-07	1.75903	3.41447e-26	0.807829	2.29837	2.03801e-14	2.39646e-12	1.70245e-28	3.82981e-24	1.16778e-06	1.82565e-14	4.66695e-18	3.83125	-2.01607e-44	3.71607e-06	1.28304	1.0573e-12	6.63792e-11	3.78762e-10	0.254344	16.4614	1.27128e-06	0.0229524	7.63689e-22
2.55	2.96571	1.40082	-1.22471e-16	2.22353	2.79721e-19	5.90533e-14	5.71249e-50	1.30469	0.279042	0.327641	1.06053e-60	-5.82621e-65	1.53021	2.08575	5.44001e-28	0.531856	8.94949e-13	0.85064	1.55918	1.44411	1.34417	1.723	3.18565e-12	1.32587	7.08056e-20	1.68721e-14	1.78135	3.76823e-50	0.807735	2.29837	-2.66197e-19	2.54045e-24	3.59376e-52	8.38947e-47	8.37647e-14	1.6396e-29	3.23226e-35	3.83125	5.70928e-66	2.97781e-11	1.28304	2.79814e-23	3.88279e-20	9.16744e-20	0.254342	30.9873	1.80042e-12	0.00063101	1.68499e-41
5.11	2.96571	1.40082	-3.34074e-17	2.22353	-6.2895e-17	2.05865e-26	1.77495e-57	1.30469	0.279042	0.327641	-6.3078e-67	-1.14717e-69	1.53021	2.08575	-6.23935e-39	0.531856	7.49336e-24	0.85064	1.55918	1.44411	1.34417	1.723	7.30474e-24	1.32587	3.33991e-33	1.21924e-27	1.78198	2.32202e-57	0.807735	2.29837	3.27076e-17	-8.52424e-36	1.47671e-59	-5.00101e-55	2.99858e-27	6.08979e-40	3.87129e-44	3.83125	1.23792e-70	1.96111e-21	1.28304	-6.0407e-36	1.99977e-33	4.3243e-33	0.254342	60.0369	4.12848e-24	4.76933e-07	-3.96409e-50
10.23	2.96571	1.40082	7.72839e-15	2.22353	5.74734e-15	-1.55605e-34	6.70443e-63	1.30469	0.279042	0.327641	-1.33587e-73	-1.06109e-76	1.53021	2.08575	-8.60735e-47	0.531856	6.41847e-33	0.85064	1.55918	1.44411	1.34417	1.723	-5.60739e-34	1.32587	8.73943e-40	-4.07982e-35	1.78199	4.41898e-63	0.807735	2.29837	-4.9014e-15	-1.35461e-42	4.36165e-65	4.12788e-60	-1.3444e-34	-7.10473e-47	1.91116e-51	3.83125	-3.42411e-78	1.09015e-30	1.28304	-1.15923e-42	3.56183e-40	1.13152e-39	0.254342	118.136	-1.60958e-32	3.9836e-13	3.62957e-55
20.47	2.96571	1.40082	-8.51353e-19	2.22353	3.05638e-19	1.19225e-40	-1.04323e-71	1.30469	0.279042	0.327641	6.54899e-83	3.31313e-88	1.53021	2.08575	-3.91043e-53	0.531856	-9.5834e-39	0.85064	1.55918	1.44411	1.34417	1.723	-8.6503e-39	1.32587	-3.74157e-48	2.84436e-41	1.78199	-7.29829e-72	0.807735	2.29837	-2.27843e-19	-1.14044e-49	-6.9679e-74	-4.60502e-69	8.01574e-41	-2.90374e-54	-1.37182e-58	3.83125	-2.91008e-90	-1.29985e-36	1.28304	2.06754e-50	-1.88202e-47	-4.84434e-48	0.254342	234.334	-4.90003e-39	1.30564e-16	-4.1888e-64
[truncated: 51 more columns]
