# Supplementary material for: Systematic parameter estimation in data-rich environments for cell signalling dynamics
Source: Bioinformatics. 2013 Feb 19;29(8):1044–51. doi: 10.1093/bioinformatics/btt083 (PMC3624804; doi:10.1093/bioinformatics/btt083)
Supplement: Supplementary Data [file supp_btt083_SPEDRE_SourceFiles.zip › Supplementary Source Files/Artificial networks/Noise=0/Size 100/branch_template.cps]

<?xml version="1.0" encoding="UTF-8"?>
<!-- generated with COPASI 4.4 (Build 26) (http://www.copasi.org) at 2009-01-06 06:32:24 UTC -->
<COPASI xmlns:xsi="http://www.w3.org/2001/XMLSchema-instance" xsi:noNamespaceSchemaLocation="http://www.copasi.org/static/schema.xsd" versionMajor="1" versionMinor="0" versionDevel="26">
  <ListOfFunctions>
    <Function key="Function_13" name="Mass action (irreversible)" type="MassAction" reversible="false">
      <Expression>
        k1*PRODUCT&lt;substrate_i&gt;
      </Expression>
      <ListOfParameterDescriptions>
        <ParameterDescription key="FunctionParameter_81" name="k1" order="0" role="constant"/>
        <ParameterDescription key="FunctionParameter_79" name="substrate" order="1" role="substrate"/>
      </ListOfParameterDescriptions>
    </Function>
    <Function key="Function_14" name="Mass action (reversible)" type="MassAction" reversible="true">
      <Expression>
        k1*PRODUCT&lt;substrate_i&gt;-k2*PRODUCT&lt;product_j&gt;
      </Expression>
      <ListOfParameterDescriptions>
        <ParameterDescription key="FunctionParameter_62" name="k1" order="0" role="constant"/>
        <ParameterDescription key="FunctionParameter_39" name="substrate" order="1" role="substrate"/>
        <ParameterDescription key="FunctionParameter_67" name="k2" order="2" role="constant"/>
        <ParameterDescription key="FunctionParameter_71" name="product" order="3" role="product"/>
      </ListOfParameterDescriptions>
    </Function>
    <Function key="Function_44" name="Michaelis-Menten" type="UserDefined" reversible="false">
      <Expression>
        kcat*enzyme*substrate/(kM+substrate)
      </Expression>
      <ListOfParameterDescriptions>
        <ParameterDescription key="FunctionParameter_267" name="kcat" order="0" role="constant"/>
        <ParameterDescription key="FunctionParameter_275" name="enzyme" order="1" role="modifier"/>
        <ParameterDescription key="FunctionParameter_274" name="substrate" order="2" role="substrate"/>
        <ParameterDescription key="FunctionParameter_279" name="kM" order="3" role="constant"/>
      </ListOfParameterDescriptions>
    </Function>
  </ListOfFunctions>
  <Model key="Model_1" name="New Model" timeUnit="s" volumeUnit="ml" quantityUnit="mmol" type="deterministic">
    <Comment>
      <body xmlns="http://www.w3.org/1999/xhtml">
        
      </body>
    </Comment>
    <ListOfCompartments>
      <Compartment key="Compartment_0" name="compartment" simulationType="fixed">
      </Compartment>
    </ListOfCompartments>
    <ListOfMetabolites>
    </ListOfMetabolites>
    <ListOfReactions>
    </ListOfReactions>
    <StateTemplate>
    </StateTemplate>
    <InitialState type="initialState">
    </InitialState>
  </Model>
  <ListOfTasks>
    <Task key="Task_10" name="Steady-State" type="steadyState" scheduled="false" updateModel="false">
      <Report reference="Report_7" target="" append="1"/>
      <Problem>
        <Parameter name="JacobianRequested" type="bool" value="1"/>
        <Parameter name="StabilityAnalysisRequested" type="bool" value="1"/>
      </Problem>
      <Method name="Enhanced Newton" type="EnhancedNewton">
        <Parameter name="Resolution" type="unsignedFloat" value="1e-009"/>
        <Parameter name="Derivation Factor" type="unsignedFloat" value="0.001"/>
        <Parameter name="Use Newton" type="bool" value="1"/>
        <Parameter name="Use Integration" type="bool" value="1"/>
        <Parameter name="Use Back Integration" type="bool" value="1"/>
        <Parameter name="Accept Negative Concentrations" type="bool" value="0"/>
        <Parameter name="Iteration Limit" type="unsignedInteger" value="50"/>
      </Method>
    </Task>
    <Task key="Task_11" name="Time-Course" type="timeCourse" scheduled="true" updateModel="false">
      <Report reference="Report_14" target="branch_sim.txt" append="0"/>
      <Problem>
        <Parameter name="StepNumber" type="unsignedInteger" value="2100"/>
        <Parameter name="StepSize" type="float" value="0.01"/>
        <Parameter name="Duration" type="float" value="21.0"/>
        <Parameter name="TimeSeriesRequested" type="bool" value="0"/>
        <Parameter name="OutputStartTime" type="float" value="0"/>
      </Problem>
      <Method name="Deterministic (LSODA)" type="Deterministic(LSODA)">
        <Parameter name="Integrate Reduced Model" type="bool" value="0"/>
        <Parameter name="Relative Tolerance" type="unsignedFloat" value="1e-006"/>
        <Parameter name="Absolute Tolerance" type="unsignedFloat" value="1e-012"/>
        <Parameter name="Adams Max Order" type="unsignedInteger" value="12"/>
        <Parameter name="BDF Max Order" type="unsignedInteger" value="5"/>
        <Parameter name="Max Internal Steps" type="unsignedInteger" value="10000"/>
      </Method>
    </Task>
    <Task key="Task_12" name="Scan" type="scan" scheduled="false" updateModel="false">
      <Problem>
        <Parameter name="Subtask" type="unsignedInteger" value="1"/>
        <ParameterGroup name="ScanItems">
        </ParameterGroup>
        <Parameter name="Output in subtask" type="bool" value="1"/>
        <Parameter name="Adjust initial conditions" type="bool" value="0"/>
      </Problem>
      <Method name="Scan Framework" type="ScanFramework">
      </Method>
    </Task>
    <Task key="Task_13" name="Elementary Flux Modes" type="fluxMode" scheduled="false" updateModel="false">
      <Report reference="Report_8" target="" append="1"/>
      <Problem>
      </Problem>
      <Method name="EFM Algorithm" type="EFMAlgorithm">
      </Method>
    </Task>
    <Task key="Task_14" name="Optimization" type="optimization" scheduled="false" updateModel="false">
      <Report reference="Report_9" target="" append="1"/>
      <Problem>
        <Parameter name="Steady-State" type="key" value=""/>
        <Parameter name="Time-Course" type="key" value=""/>
        <Parameter name="ObjectiveFunction" type="key" value=""/>
        <Parameter name="Maximize" type="bool" value="0"/>
        <ParameterGroup name="OptimizationItemList">
        </ParameterGroup>
        <ParameterGroup name="OptimizationConstraintList">
        </ParameterGroup>
      </Problem>
      <Method name="Random Search" type="RandomSearch">
        <Parameter name="Number of Iterations" type="unsignedInteger" value="100000"/>
        <Parameter name="Random Number Generator" type="unsignedInteger" value="1"/>
        <Parameter name="Seed" type="unsignedInteger" value="0"/>
      </Method>
    </Task>
    <Task key="Task_15" name="Parameter Estimation" type="parameterFitting" scheduled="false" updateModel="false">
      <Report reference="Report_10" target="" append="1"/>
      <Problem>
        <Parameter name="Steady-State" type="key" value="Task_10"/>
        <Parameter name="Time-Course" type="key" value="Task_11"/>
        <ParameterGroup name="OptimizationItemList">
        </ParameterGroup>
        <ParameterGroup name="OptimizationConstraintList">
        </ParameterGroup>
        <ParameterGroup name="Experiment Set">
          <ParameterGroup name="Experiment">
            <Parameter name="Key" type="key" value="Experiment_0"/>
            <Parameter name="File Name" type="file" value="PEdata_copasi.txt"/>
            <Parameter name="First Row" type="unsignedInteger" value="1"/>
            <Parameter name="Last Row" type="unsignedInteger" value="6"/>
            <Parameter name="Experiment Type" type="unsignedInteger" value="1"/>
            <Parameter name="Seperator" type="string" value=","/>
            <Parameter name="Weight Method" type="unsignedInteger" value="1"/>
            <Parameter name="Data is Row Oriented" type="bool" value="1"/>
            <Parameter name="Row containing Names" type="unsignedInteger" value="1"/>
            <Parameter name="Number of Columns" type="unsignedInteger" value="2"/>
          </ParameterGroup>
        </ParameterGroup>
      </Problem>
      <Method name="Levenberg - Marquardt" type="LevenbergMarquardt">
        <Parameter name="Iteration Limit" type="unsignedInteger" value="200"/>
        <Parameter name="Tolerance" type="float" value="1e-005"/>
      </Method>
    </Task>
    <Task key="Task_16" name="Metabolic Control Analysis" type="metabolicControlAnalysis" scheduled="false" updateModel="false">
      <Report reference="Report_11" target="" append="1"/>
      <Problem>
        <Parameter name="Steady-State" type="key" value="Task_10"/>
      </Problem>
      <Method name="MCA Method (Reder)" type="MCAMethod(Reder)">
        <Parameter name="Modulation Factor" type="unsignedFloat" value="1e-009"/>
      </Method>
    </Task>
    <Task key="Task_17" name="Lyapunov Exponents" type="lyapunovExponents" scheduled="false" updateModel="false">
      <Report reference="Report_12" target="" append="1"/>
      <Problem>
        <Parameter name="ExponentNumber" type="unsignedInteger" value="3"/>
        <Parameter name="DivergenceRequested" type="bool" value="1"/>
        <Parameter name="TransientTime" type="float" value="0"/>
      </Problem>
      <Method name="Wolf Method" type="WolfMethod">
        <Parameter name="Orthonormalization Interval" type="unsignedFloat" value="1"/>
        <Parameter name="Overall time" type="unsignedFloat" value="1000"/>
        <Parameter name="Relative Tolerance" type="unsignedFloat" value="1e-006"/>
        <Parameter name="Use Default Absolute Tolerance" type="bool" value="1"/>
        <Parameter name="Absolute Tolerance" type="unsignedFloat" value="1e-012"/>
        <Parameter name="Adams Max Order" type="unsignedInteger" value="12"/>
        <Parameter name="BDF Max Order" type="unsignedInteger" value="5"/>
        <Parameter name="Max Internal Steps" type="unsignedInteger" value="10000"/>
      </Method>
    </Task>
    <Task key="Task_18" name="Sensitivities" type="sensitivities" scheduled="false" updateModel="false">
      <Report reference="Report_13" target="" append="1"/>
      <Problem>
        <Parameter name="SubtaskType" type="unsignedInteger" value="1"/>
        <ParameterGroup name="TargetFunctions">
          <Parameter name="SingleObject" type="cn" value=""/>
          <Parameter name="ObjectListType" type="unsignedInteger" value="7"/>
        </ParameterGroup>
        <ParameterGroup name="ListOfVariables">
          <ParameterGroup name="Variables">
            <Parameter name="SingleObject" type="cn" value=""/>
            <Parameter name="ObjectListType" type="unsignedInteger" value="41"/>
          </ParameterGroup>
        </ParameterGroup>
      </Problem>
      <Method name="Sensitivities Method" type="SensitivitiesMethod">
        <Parameter name="Delta factor" type="unsignedFloat" value="1e-006"/>
        <Parameter name="Delta minimum" type="unsignedFloat" value="1e-012"/>
      </Method>
    </Task>
    <Task key="Task_19" name="Moieties" type="moieties" scheduled="false" updateModel="false">
      <Problem>
      </Problem>
      <Method name="Householder Reduction" type="Householder">
      </Method>
    </Task>
  </ListOfTasks>
  <ListOfReports>
    <Report key="Report_7" name="Steady-State" taskType="steadyState" separator="&#x09;" precision="6">
      <Comment>
        <body xmlns="http://www.w3.org/1999/xhtml">
          Automatically generated report.
        </body>
      </Comment>
      <Footer>
        <Object cn="CN=Root,Vector=TaskList[Steady-State]"/>
      </Footer>
    </Report>
    <Report key="Report_8" name="Elementary Flux Modes" taskType="fluxMode" separator="&#x09;" precision="6">
      <Comment>
        <body xmlns="http://www.w3.org/1999/xhtml">
          Automatically generated report.
        </body>
      </Comment>
      <Footer>
        <Object cn="CN=Root,Vector=TaskList[Elementary Flux Modes],Object=Result"/>
      </Footer>
    </Report>
    <Report key="Report_9" name="Optimization" taskType="optimization" separator="&#x09;" precision="6">
      <Comment>
        <body xmlns="http://www.w3.org/1999/xhtml">
          Automatically generated report.
        </body>
      </Comment>
      <Header>
        <Object cn="CN=Root,Vector=TaskList[Optimization],Object=Description"/>
        <Object cn="String=\[Function Evaluations\]"/>
        <Object cn="Separator=&#x09;"/>
        <Object cn="String=\[Best Value\]"/>
        <Object cn="Separator=&#x09;"/>
        <Object cn="String=\[Best Parameters\]"/>
      </Header>
      <Body>
        <Object cn="CN=Root,Vector=TaskList[Optimization],Problem=Optimization,Reference=Function Evaluations"/>
        <Object cn="Separator=&#x09;"/>
        <Object cn="CN=Root,Vector=TaskList[Optimization],Problem=Optimization,Reference=Best Value"/>
        <Object cn="Separator=&#x09;"/>
        <Object cn="CN=Root,Vector=TaskList[Optimization],Problem=Optimization,Reference=Best Parameters"/>
      </Body>
      <Footer>
        <Object cn="String=&#x0a;"/>
        <Object cn="CN=Root,Vector=TaskList[Optimization],Object=Result"/>
      </Footer>
    </Report>
    <Report key="Report_10" name="Parameter Estimation" taskType="parameterFitting" separator="&#x09;" precision="6">
      <Comment>
        <body xmlns="http://www.w3.org/1999/xhtml">
          Automatically generated report.
        </body>
      </Comment>
      <Header>
        <Object cn="CN=Root,Vector=TaskList[Parameter Estimation],Object=Description"/>
        <Object cn="String=\[Function Evaluations\]"/>
        <Object cn="Separator=&#x09;"/>
        <Object cn="String=\[Best Value\]"/>
        <Object cn="Separator=&#x09;"/>
        <Object cn="String=\[Best Parameters\]"/>
      </Header>
      <Body>
        <Object cn="CN=Root,Vector=TaskList[Parameter Estimation],Problem=Parameter Estimation,Reference=Function Evaluations"/>
        <Object cn="Separator=&#x09;"/>
        <Object cn="CN=Root,Vector=TaskList[Parameter Estimation],Problem=Parameter Estimation,Reference=Best Value"/>
        <Object cn="Separator=&#x09;"/>
        <Object cn="CN=Root,Vector=TaskList[Parameter Estimation],Problem=Parameter Estimation,Reference=Best Parameters"/>
      </Body>
      <Footer>
        <Object cn="String=&#x0a;"/>
        <Object cn="CN=Root,Vector=TaskList[Parameter Estimation],Object=Result"/>
      </Footer>
    </Report>
    <Report key="Report_11" name="Metabolic Control Analysis" taskType="metabolicControlAnalysis" separator="&#x09;" precision="6">
      <Comment>
        <body xmlns="http://www.w3.org/1999/xhtml">
          Automatically generated report.
        </body>
      </Comment>
      <Header>
        <Object cn="CN=Root,Vector=TaskList[Metabolic Control Analysis],Object=Description"/>
      </Header>
      <Footer>
        <Object cn="String=&#x0a;"/>
        <Object cn="CN=Root,Vector=TaskList[Metabolic Control Analysis],Object=Result"/>
      </Footer>
    </Report>
    <Report key="Report_12" name="Lyapunov Exponents" taskType="lyapunovExponents" separator="&#x09;" precision="6">
      <Comment>
        <body xmlns="http://www.w3.org/1999/xhtml">
          Automatically generated report.
        </body>
      </Comment>
      <Header>
        <Object cn="CN=Root,Vector=TaskList[Lyapunov Exponents],Object=Description"/>
      </Header>
      <Footer>
        <Object cn="String=&#x0a;"/>
        <Object cn="CN=Root,Vector=TaskList[Lyapunov Exponents],Object=Result"/>
      </Footer>
    </Report>
    <Report key="Report_13" name="Sensitivities" taskType="sensitivities" separator="&#x09;" precision="6">
      <Comment>
        <body xmlns="http://www.w3.org/1999/xhtml">
          Automatically generated report.
        </body>
      </Comment>
      <Header>
        <Object cn="CN=Root,Vector=TaskList[Sensitivities],Object=Description"/>
      </Header>
      <Footer>
        <Object cn="String=&#x0a;"/>
        <Object cn="CN=Root,Vector=TaskList[Sensitivities],Object=Result"/>
      </Footer>
    </Report>
    <Report key="Report_14" name="Time, Concentrations, Volumes, and Global Quantity Values" taskType="timeCourse" separator="," precision="6">
      <Comment>
        <html xmlns="http://www.w3.org/1999/xhtml"><head><meta name="qrichtext" content="1" /></head><body style="font-size:8pt;font-family:MS Shell Dlg">
<p>A table of time, variable species concentrations, variable compartment volumes, and variable global quantity values. </p>
</body></html>
      </Comment>
      <Table printTitle="1">
      </Table>
    </Report>
  </ListOfReports>
  <GUI>
  </GUI>
</COPASI>
