# Supplementary material for: Systematic parameter estimation in data-rich environments for cell signalling dynamics
Source: Bioinformatics. 2013 Feb 19;29(8):1044–51. doi: 10.1093/bioinformatics/btt083 (PMC3624804; doi:10.1093/bioinformatics/btt083)
Supplement: Supplementary Data [file supp_btt083_SPEDRE_SourceFiles.zip › Supplementary Source Files/Artificial networks/Noise=0/Size 110/branch_sim_short.txt]

New Model[Time]	A0[Concentration]	A1[Concentration]	A2[Concentration]	A3[Concentration]	A4[Concentration]	A5[Concentration]	A6[Concentration]	A7[Concentration]	A8[Concentration]	A9[Concentration]	A10[Concentration]	A11[Concentration]	A12[Concentration]	A13[Concentration]	A14[Concentration]	A15[Concentration]	A16[Concentration]	A17[Concentration]	A18[Concentration]	A19[Concentration]	A20[Concentration]	A21[Concentration]	A22[Concentration]	A23[Concentration]	A24[Concentration]	A25[Concentration]	A26[Concentration]	A27[Concentration]	A28[Concentration]	A29[Concentration]	A30[Concentration]	A31[Concentration]	A32[Concentration]	A33[Concentration]	A34[Concentration]	A35[Concentration]	A36[Concentration]	A37[Concentration]	A38[Concentration]	A39[Concentration]	A40[Concentration]	A41[Concentration]	A42[Concentration]	A43[Concentration]	A44[Concentration]	A45[Concentration]	A46[Concentration]	A47[Concentration]	A48[Concentration]
0	0.253548	0.407147	0.836604	0.931608	0.83404	0.0523087	0.657277	0.452956	0.564043	0.247688	0.112186	0.373333	0.722861	0.685263	0.0359813	0.956999	0.713523	0.0684835	0.922514	0.938017	0.193976	0.820673	0.350108	0.253548	0.407147	0.836604	0.931608	0.83404	0.922514	0.938017	0.193976	0.820673	0.350108	0.253548	0.407147	0.836604	0.931608	0.83404	0.922514	0.938017	0.193976	0.820673	0.350108	0.0804163	0.461867	0.622059	0.0596942	0.997436	0.916105
0.01	0.742483	0.545923	0.59432	0.931608	0.425752	0.105259	0.902685	0.622062	0.262726	0.137595	0.343984	0.264924	0.945722	0.513796	0.1473	0.564111	0.362078	0.252338	1.34655	1.57333	0.296923	0.625658	0.364312	0.644172	0.268462	0.60034	0.982997	0.729634	1.10311	1.04666	0.558283	0.866828	0.241658	0.400177	0.407147	0.557268	0.814552	0.594914	0.924984	0.740845	0.44892	0.636753	0.741244	0.0514594	0.201845	0.270415	0.180863	0.724462	0.654158
0.03	1.2228	0.856023	0.332072	0.931608	0.0778124	0.344113	1.08818	0.816123	0.0630284	0.0426477	0.866015	0.133405	0.850623	0.289873	0.176566	0.271562	0.0904641	0.487324	1.80364	2.16087	0.334953	0.437247	0.316619	1.37596	0.113559	0.323951	0.965927	0.722074	1.07581	1.10687	1.1386	1.06107	0.13652	0.444102	0.407147	0.276845	0.704432	0.396859	0.971336	0.541212	0.998038	0.449931	1.15321	0.021072	0.0561891	0.0511007	0.264056	0.382868	0.387894
0.07	1.40852	1.2849	0.135303	0.931608	0.00176384	0.95358	1.14594	1.01495	0.00413421	0.00419478	1.7848	0.0338275	0.449258	0.0942893	0.116974	0.143437	0.00567778	0.670755	2.26794	2.44032	0.261166	0.282142	0.248573	2.57487	0.0196422	0.109839	0.818533	0.825075	0.73624	1.09908	2.28343	1.37188	0.0433181	0.352795	0.407147	0.141085	0.646112	0.189188	1.25174	0.382418	1.96273	0.300596	1.51702	0.00353335	0.0125554	0.00182482	0.269798	0.108231	0.176683
0.15	0.963716	1.55998	0.0403024	0.931608	2.29314e-05	1.65169	1.14986	1.27953	2.00641e-05	4.75259e-05	2.77951	0.00217505	0.0952187	0.0134074	0.0459792	0.0786835	2.55332e-05	0.558763	2.80301	2.49538	0.19296	0.104773	0.206233	4.2491	0.000535962	0.0145284	0.50822	0.945684	0.300693	1.12696	4.79198	1.53919	0.00207487	0.225526	0.407147	0.130995	0.635075	0.0324424	1.86588	0.266332	2.82607	0.136293	1.80219	9.93459e-05	0.000709661	2.32706e-06	0.24222	0.00991831	0.0542901
0.31	0.208529	1.60759	0.0114622	0.931608	1.1514e-08	0.972188	1.14987	1.65857	5.04606e-10	1.58882e-08	3.21645	8.9922e-06	0.00270922	0.00418625	0.00751433	0.04342	6.26585e-10	0.140876	3.33829	2.49732	0.178052	0.0103312	0.182193	5.77314	3.51732e-07	0.000365574	0.124893	1.01278	0.0493776	1.22534	8.54105	1.64895	8.58008e-06	0.11544	0.407147	0.0870756	0.634775	0.00062703	2.15015	0.164649	2.97698	0.0226973	1.95125	7.85373e-08	1.31379e-06	3.78416e-12	0.214819	0.000485418	0.0148695
0.63	0.00859135	1.60886	0.00399327	0.931608	-4.78368e-14	0.0673566	1.14987	1.98125	3.24021e-19	8.60338e-15	3.27871	1.53695e-10	1.04637e-06	0.00333683	0.0002015	0.0147245	4.01923e-19	0.00532151	3.58259	2.49732	0.137423	0.00160019	0.148294	6.26284	1.76919e-13	2.81886e-06	0.00373278	1.07696	0.00133125	1.32047	10.2006	1.75856	4.62281e-07	0.0338003	0.407147	0.021157	0.634775	1.71125e-07	2.08387	0.069619	2.86188	0.00060709	1.78032	4.90844e-14	3.62408e-12	1.00832e-23	0.198322	2.2513e-05	0.0157784
1.27	0.00247636	1.60887	0.00213721	0.931608	1.20613e-21	0.00445609	1.14987	2.09973	6.43825e-34	3.72885e-27	3.31734	4.54877e-20	8.08652e-14	0.00221195	1.449e-07	0.00265557	7.98597e-34	0.00125787	3.61109	2.49732	0.0717726	0.0010321	0.0983029	6.29851	5.31173e-26	1.74773e-09	2.72374e-06	1.19808	9.67667e-07	1.37048	10.3225	1.82102	3.14567e-07	0.00362588	0.407147	0.000980077	0.634775	1.15346e-14	2.02959	0.0123289	2.77168	4.41039e-07	1.11921	2.13005e-26	2.65753e-23	-8.24595e-38	0.205085	6.05277e-08	0.0146732
2.55	0.00108676	1.60887	0.00187755	0.931608	3.58742e-25	0.00192704	1.14987	2.12694	-1.33873e-44	4.70502e-41	3.3597	-3.30172e-36	4.02903e-28	0.000971982	7.49535e-14	0.000469033	-1.66049e-44	0.000551754	3.61141	2.49732	0.0352018	0.000453528	0.0431966	6.29883	1.0804e-39	2.67999e-10	1.44001e-12	1.28871	5.1144e-13	1.39571	10.3692	1.81744	2.72491e-07	5.68287e-05	0.407147	2.04568e-06	0.634775	5.66508e-29	2.04171	0.000367242	2.74228	2.33101e-13	0.373892	2.69193e-40	-1.79683e-38	4.57543e-48	0.232216	4.38081e-13	0.00217207
5.11	0.000209846	1.60887	0.00187013	0.931608	4.65662e-18	0.000372098	1.14987	2.13988	5.9753e-56	-5.02456e-52	3.3865	2.08998e-48	-7.55697e-43	0.000187683	2.13246e-26	9.66916e-05	7.24679e-56	0.00010654	3.61141	2.49732	0.0227492	8.75733e-05	0.00834097	6.29883	-1.54011e-50	4.78941e-11	4.27546e-25	1.29706	1.51847e-25	1.40953	10.3986	1.79841	2.52492e-07	1.50217e-08	0.407147	8.91197e-12	0.634775	-1.08329e-43	2.0662	3.2095e-07	2.74004	6.92082e-26	0.042087	-2.86832e-51	-4.84537e-50	-2.67432e-57	0.253261	2.33937e-23	4.46387e-06
10.23	7.8241e-06	1.60887	0.00187012	0.931608	5.98379e-15	1.38737e-05	1.14987	2.14285	-6.93416e-57	2.51089e-56	3.39267	6.08584e-55	-8.04987e-52	6.99778e-06	-6.56012e-37	1.4605e-05	-2.7806e-56	3.97235e-06	3.61141	2.49732	0.016232	3.26517e-06	0.000310994	6.29883	-2.58e-55	1.74839e-12	-1.26633e-35	1.29707	-4.60609e-36	1.41272	10.4054	1.79353	2.47277e-07	1.07256e-15	0.407147	4.47426e-19	0.634775	-6.70817e-52	2.07236	2.46647e-13	2.74003	-2.09932e-36	0.0014366	-3.67605e-57	3.90882e-53	-1.32497e-56	0.258162	-4.00737e-35	6.07772e-12
20.47	1.08777e-08	1.60887	0.00187012	0.931608	6.92566e-23	1.92882e-08	1.14987	2.14297	4.02135e-60	-7.35904e-60	3.39291	-5.119e-59	-3.37011e-56	9.72889e-09	1.96742e-45	1.10963e-06	6.52148e-60	5.52267e-09	3.61141	2.49732	0.0140113	4.53951e-09	4.3237e-07	6.29883	-1.17057e-60	2.42436e-15	-2.40271e-42	1.29707	1.35522e-44	1.41284	10.4057	1.79334	2.46633e-07	8.40437e-28	0.407147	-9.28767e-24	0.634775	-1.71252e-57	2.0726	7.3511e-25	2.74003	6.51218e-45	7.38769e-05	-8.55769e-62	-4.17434e-57	3.57206e-60	0.258351	-4.79859e-45	2.7653e-23
[truncated: 61 more columns]
