# Supplementary material for: Systematic parameter estimation in data-rich environments for cell signalling dynamics
Source: Bioinformatics. 2013 Feb 19;29(8):1044–51. doi: 10.1093/bioinformatics/btt083 (PMC3624804; doi:10.1093/bioinformatics/btt083)
Supplement: Supplementary Data [file supp_btt083_SPEDRE_SourceFiles.zip › Supplementary Source Files/Artificial networks/Noise=0/Size 120/branch_sim_short.txt]

New Model[Time]	A0[Concentration]	A1[Concentration]	A2[Concentration]	A3[Concentration]	A4[Concentration]	A5[Concentration]	A6[Concentration]	A7[Concentration]	A8[Concentration]	A9[Concentration]	A10[Concentration]	A11[Concentration]	A12[Concentration]	A13[Concentration]	A14[Concentration]	A15[Concentration]	A16[Concentration]	A17[Concentration]	A18[Concentration]	A19[Concentration]	A20[Concentration]	A21[Concentration]	A22[Concentration]	A23[Concentration]	A24[Concentration]	A25[Concentration]	A26[Concentration]	A27[Concentration]	A28[Concentration]	A29[Concentration]	A30[Concentration]	A31[Concentration]	A32[Concentration]	A33[Concentration]	A34[Concentration]	A35[Concentration]	A36[Concentration]	A37[Concentration]	A38[Concentration]	A39[Concentration]	A40[Concentration]	A41[Concentration]	A42[Concentration]	A43[Concentration]	A44[Concentration]	A45[Concentration]	A46[Concentration]	A47[Concentration]	A48[Concentration]
0	0.253548	0.407147	0.836604	0.931608	0.83404	0.922514	0.938017	0.193976	0.820673	0.350108	0.253548	0.407147	0.836604	0.931608	0.83404	0.0523087	0.657277	0.452956	0.564043	0.247688	0.112186	0.373333	0.722861	0.685263	0.0359813	0.956999	0.713523	0.0684835	0.922514	0.938017	0.193976	0.820673	0.350108	0.253548	0.407147	0.836604	0.931608	0.83404	0.922514	0.938017	0.193976	0.820673	0.350108	0.253548	0.407147	0.836604	0.931608	0.83404	0.922514
0.01	0.423624	0.581306	0.930052	1.09279	0.409556	0.804042	0.826483	0.436498	0.737756	0.449456	0.122447	0.190707	1.1425	1.1128	0.645451	0.161499	0.482703	0.453658	0.783952	0.261936	0.429413	0.484909	0.897997	0.567962	0.0991618	0.936325	0.780248	0.049874	0.840903	1.40561	0.315698	0.911569	0.157005	0.280275	0.416096	0.896213	0.543219	0.911968	0.616685	0.808985	0.472502	0.666681	0.261363	0.310481	0.41111	1.00761	0.668771	0.82305	0.617693
0.03	0.760573	0.726752	0.813421	1.38776	0.0958765	0.631307	0.493566	0.583274	0.619308	0.527931	0.0284584	0.0355083	1.54473	1.40375	0.368786	0.299456	0.278593	0.454356	1.05389	0.28742	0.595757	0.747448	0.929843	0.512361	0.113574	0.893221	0.966062	0.0273509	0.728434	2.00955	0.244675	0.740743	0.0376054	0.208709	0.462731	0.835223	0.253325	1.22379	0.224579	0.604597	0.867824	0.448044	0.168136	0.284951	0.394708	1.27799	0.504251	0.802294	0.265529
0.07	1.2769	0.814261	0.494048	1.86465	0.00214863	0.398477	0.122431	0.618512	0.483368	0.539921	0.00151536	0.000697775	1.8426	1.65344	0.114941	0.263678	0.118633	0.454661	1.24283	0.325523	0.633617	1.23437	0.69712	0.501689	0.0663499	0.803769	1.28966	0.00844208	0.598463	2.62063	0.0621554	0.344645	0.00349119	0.0702996	0.504684	0.560036	0.071394	1.93234	0.0138465	0.352094	1.22464	0.19646	0.0814555	0.157207	0.356988	1.79674	0.378398	0.740119	0.0468638
0.15	1.84613	0.843247	0.213445	2.23418	2.83619e-08	0.160074	0.00457044	0.621979	0.370635	0.459304	4.12142e-06	7.17375e-08	1.92552	1.71494	0.0121401	0.0705761	0.0328356	0.454687	1.30376	0.359292	0.635467	1.80052	0.304361	0.424842	0.0169095	0.633946	1.65635	0.000760945	0.517285	3.04121	0.00198777	0.0624713	6.16036e-05	0.00416046	0.336328	0.213972	0.00606309	2.91385	6.45179e-06	0.135269	1.37176	0.0406145	0.0211838	0.0333891	0.312148	2.86351	0.172093	0.599726	0.00141108
0.31	2.16475	0.844655	0.0543337	2.27776	1.39439e-15	0.0259007	3.03194e-06	0.622287	0.311762	0.372646	2.87735e-11	7.32544e-17	1.9291	1.71692	0.000200553	0.00260201	0.00497929	0.454687	1.32628	0.345852	0.635472	1.99348	0.0564966	0.266212	0.001062	0.388349	1.9843	3.49485e-06	0.493251	3.21289	1.8739e-06	0.00198886	2.83832e-08	5.52755e-06	0.0644881	0.0208231	4.2737e-05	3.62209	2.29512e-14	0.0250257	1.38866	0.00411391	0.00148278	0.00152339	0.280456	5.02228	0.0319286	0.384508	1.28778e-06
0.63	2.22508	0.844656	0.00422451	2.27791	4.63334e-16	0.000678764	7.43214e-13	0.622289	0.298128	0.350338	1.4285e-21	1.14447e-32	1.9291	1.71692	8.21668e-08	3.03599e-06	0.000199575	0.454687	1.33099	0.268691	0.635472	1.87564	0.00194906	0.148906	4.1875e-06	0.167503	2.23625	1.02929e-11	0.484073	3.24195	1.66532e-12	2.01393e-06	6.33258e-15	4.8203e-12	0.00116992	4.14447e-05	2.09983e-09	3.86683	5.09807e-30	0.00106049	1.38885	0.000285991	7.29027e-06	5.44215e-06	0.2716	9.10131	0.00110154	0.156618	1.80706e-12
1.27	2.22934	0.844656	2.69771e-05	2.27791	0	4.66183e-07	4.03649e-26	0.622289	0.297505	0.349321	0	0	1.9291	1.71692	1.54709e-14	4.1223e-12	3.34072e-07	0.454687	1.33119	0.183143	0.635472	1.83771	2.3195e-06	0.0875233	6.51095e-11	0.0505802	2.36796	5.87382e-24	0.482115	3.2429	3.94359e-18	2.06561e-12	3.29924e-28	3.06117e-24	2.62408e-07	1.70632e-11	5.08222e-18	3.93981	5.37678e-41	2.03301e-06	1.38885	1.36162e-05	1.76249e-10	8.42999e-11	0.271171	16.8858	1.3109e-06	0.0259684	1.14017e-22
2.55	2.22946	0.844656	1.10513e-09	2.27791	0	2.19924e-13	0	0.622289	0.297504	0.349319	0	1.52373e-55	1.9291	1.71692	5.65585e-28	7.66418e-24	9.35763e-13	0.454687	1.33119	0.142724	0.635472	1.837	3.28517e-12	0.0575957	1.57701e-20	0.00905789	2.39322	0	0.482046	3.24292	6.94591e-15	2.19455e-24	0	0	1.1575e-14	3.48427e-25	3.79962e-35	3.97176	3.7761e-53	7.49539e-12	1.38885	3.12166e-07	1.03156e-19	2.04181e-20	0.271171	32.3724	1.85666e-12	0.000713926	4.11951e-42
5.11	2.22946	0.844656	0	2.27791	0	5.05567e-26	5.88775e-66	0.622289	0.297504	0.349319	2.701e-70	0	1.9291	1.71692	0	2.64346e-45	7.42919e-24	0.454687	1.33119	0.134121	0.635472	1.837	6.70682e-24	0.0450096	2.77982e-39	0.000453644	2.39393	0	0.482046	3.24292	0	4.18677e-46	5.63885e-68	1.01169e-64	2.47138e-29	0	1.18254e-57	3.98482	0	1.02908e-22	1.38885	1.3786e-09	7.70494e-38	3.59913e-39	0.271171	63.3439	3.79046e-24	5.39598e-07	0
10.23	2.22946	0.844656	0	2.27791	0	0	0	0.622289	0.297504	0.349319	0	0	1.9291	1.71692	0	8.05414e-58	0	0.454687	1.33119	0.133669	0.635472	1.837	0	0.04168	1.14574e-54	1.2842e-06	2.39393	3.29311e-73	0.482046	3.24292	9.18258e-19	2.35021e-58	0	2.96436e-72	2.77641e-46	0	0	3.98825	0	0	1.38885	1.20702e-13	0	1.48343e-54	0.271171	125.287	0	3.09129e-13	7.33628e-74
20.47	2.22946	0.844656	5.4139e-16	2.27791	0	0	0	0.622289	0.297504	0.349319	0	1.74704e-79	1.9291	1.71692	0	8.80611e-69	1.43869e-54	0.454687	1.33119	0.133668	0.635472	1.837	0	0.0414119	9.19688e-65	1.03585e-11	2.39393	2.22817e-78	0.482046	3.24292	3.45562e-15	1.74634e-69	0	8.31016e-79	0	0	5.08726e-77	3.98852	0	1.61857e-53	1.38885	1.57318e-21	7.39196e-64	1.18569e-64	0.271171	249.173	6.25698e-45	9.2024e-26	2.58708e-79
[truncated: 71 more columns]
