# Supplementary material for: Systematic parameter estimation in data-rich environments for cell signalling dynamics
Source: Bioinformatics. 2013 Feb 19;29(8):1044–51. doi: 10.1093/bioinformatics/btt083 (PMC3624804; doi:10.1093/bioinformatics/btt083)
Supplement: Supplementary Data [file supp_btt083_SPEDRE_SourceFiles.zip › Supplementary Source Files/Artificial networks/Noise=0/Size 130 - Run 1/branch_sim_short.txt]

New Model[Time]	A0[Concentration]	A1[Concentration]	A2[Concentration]	A3[Concentration]	A4[Concentration]	A5[Concentration]	A6[Concentration]	A7[Concentration]	A8[Concentration]	A9[Concentration]	A10[Concentration]	A11[Concentration]	A12[Concentration]	A13[Concentration]	A14[Concentration]	A15[Concentration]	A16[Concentration]	A17[Concentration]	A18[Concentration]	A19[Concentration]	A20[Concentration]	A21[Concentration]	A22[Concentration]	A23[Concentration]	A24[Concentration]	A25[Concentration]	A26[Concentration]	A27[Concentration]	A28[Concentration]	A29[Concentration]	A30[Concentration]	A31[Concentration]	A32[Concentration]	A33[Concentration]	A34[Concentration]	A35[Concentration]	A36[Concentration]	A37[Concentration]	A38[Concentration]	A39[Concentration]	A40[Concentration]	A41[Concentration]	A42[Concentration]	A43[Concentration]	A44[Concentration]	A45[Concentration]	A46[Concentration]	A47[Concentration]	A48[Concentration]
0	0.407147	0.836604	0.931608	0.83404	0.922514	0.938017	0.193976	0.820673	0.350108	0.253548	0.407147	0.836604	0.931608	0.83404	0.922514	0.938017	0.193976	0.820673	0.350108	0.253548	0.407147	0.836604	0.931608	0.83404	0.0523087	0.657277	0.452956	0.564043	0.247688	0.112186	0.373333	0.722861	0.685263	0.0359813	0.956999	0.922514	0.938017	0.193976	0.820673	0.350108	0.253548	0.407147	0.836604	0.931608	0.83404	0.922514	0.938017	0.193976	0.820673
0.01	0.548279	0.995485	1.03984	1.03776	0.467817	0.883102	0.289316	1.1343	0.58236	0.299985	0.19585	0.441439	1.2444	1.08863	0.739157	0.928155	0.161829	0.822952	0.413754	0.273857	0.736944	0.871748	1.16874	0.992505	0.154365	0.642589	0.428324	0.354505	0.292073	0.515728	0.447685	0.834756	0.312044	0.25305	0.95066	1.10323	0.635092	0.41532	0.678344	0.27058	0.510092	0.304796	0.537317	0.679528	0.632945	1.11742	0.731219	0.201403	0.577338
0.03	0.879744	1.1153	0.934852	1.37897	0.128326	0.744765	0.216075	1.32239	0.696285	0.458793	0.0452498	0.11692	1.6689	1.46451	0.448313	0.970076	0.120459	0.824702	0.59501	0.311798	0.915672	1.01081	1.16509	1.11484	0.177904	0.611109	0.447013	0.168478	0.317087	1.07407	0.310779	0.692363	0.078685	0.277004	0.970245	1.15971	0.347758	0.833785	0.359071	0.17819	0.851895	0.136187	0.297199	0.389699	0.558714	1.41572	0.611703	0.217122	0.252808
0.07	1.48324	1.17542	0.602527	1.89861	0.00473411	0.488485	0.0536831	1.37871	0.700836	0.659638	0.0023889	0.00660358	1.98819	1.78503	0.135506	0.879114	0.0747322	0.825314	0.821512	0.377611	0.955551	1.47788	0.811049	1.18607	0.103841	0.542815	0.541736	0.0466681	0.2964	1.58466	0.0825805	0.323893	0.00776852	0.0985391	0.939313	0.864695	0.111653	1.63857	0.0423701	0.0783301	1.15414	0.0210862	0.12869	0.166123	0.585472	1.97986	0.449401	0.219914	0.0445384
0.15	2.18847	1.19209	0.281943	2.2725	1.18289e-06	0.198098	0.00145232	1.39187	0.693123	0.79167	6.29045e-06	1.27699e-05	2.07682	1.86916	0.00869372	0.558668	0.0216739	0.825364	0.886758	0.474714	0.957431	2.48597	0.351854	1.21048	0.0264592	0.404346	0.65047	0.00406169	0.259653	1.92247	0.00276793	0.0586448	0.000141056	0.00524307	0.59379	0.363267	0.010214	2.85288	4.25287e-05	0.0136485	1.28041	0.000455384	0.0320926	0.0397804	0.619869	3.26515	0.198512	0.187902	0.00132616
0.31	2.57942	1.19265	0.07991	2.30628	4.56807e-13	0.0320792	3.4382e-07	1.39338	0.69583	0.816391	3.67115e-11	2.43749e-11	2.0806	1.87192	2.72203e-05	0.322052	0.00225502	0.825364	0.899783	0.5733	0.957436	3.64746	0.0657114	1.18728	0.00166176	0.194982	0.732989	3.18289e-05	0.242868	2.08977	2.6143e-06	0.00186672	6.52116e-08	6.64744e-06	0.125731	0.0584825	7.3737e-05	3.61824	3.00936e-13	0.000362239	1.29499	2.11417e-06	0.0022376	0.00231176	0.633613	6.69166	0.0371331	0.12326	1.16994e-06
0.63	2.6458	1.19265	0.00733644	2.30631	1.97595e-16	0.000840694	7.35381e-15	1.39339	0.696479	0.817777	9.82372e-22	3.35932e-23	2.08061	1.87192	2.51213e-10	0.253049	7.61645e-05	0.825364	0.901747	0.625908	0.957436	4.22056	0.0022674	1.17936	6.55235e-06	0.0369267	0.80653	2.39754e-09	0.236169	2.12102	2.32361e-12	1.89025e-06	1.45507e-14	5.7643e-12	0.00289271	0.00175583	3.63137e-09	3.76177	3.41282e-30	2.39979e-07	1.29515	3.73166e-09	1.10012e-05	8.57536e-06	0.634828	15.1893	0.00128146	0.0502872	1.20803e-12
1.27	2.64934	1.19265	6.42922e-05	2.30631	3.4423e-14	5.77398e-07	3.29148e-30	1.39339	0.696484	0.817787	0	0	2.08061	1.87192	2.14547e-20	0.246569	1.26651e-07	0.825364	0.901823	0.639398	0.957436	4.2994	2.69835e-06	1.17922	1.01879e-10	0.00113222	0.84848	1.61034e-17	0.23467	2.12186	0	1.93868e-12	7.63693e-28	3.65278e-24	8.24215e-07	1.82991e-06	8.78581e-18	3.76585	0	1.04797e-13	1.29515	1.90722e-14	2.65962e-10	1.31932e-10	0.634834	33.2374	1.52501e-06	0.00833802	4.64286e-23
2.55	2.64944	1.19265	4.95574e-09	2.30631	1.59143e-17	2.72355e-13	3.70441e-51	1.39339	0.696484	0.817787	5.33946e-57	0	2.08061	1.87192	1.985e-40	0.246504	3.54734e-13	0.825364	0.901823	0.640193	0.957436	4.30058	3.82143e-12	1.17922	2.46429e-20	1.01236e-06	0.856589	7.72386e-34	0.234612	2.12186	0	2.04792e-24	3.67721e-51	3.88513e-48	4.12948e-14	2.00667e-12	5.54467e-35	3.76586	6.27681e-62	2.01242e-26	1.29515	5.04082e-25	1.55501e-19	3.1906e-20	0.634834	69.4898	2.15974e-12	0.00022923	7.84787e-43
5.11	2.64944	1.19265	0	2.30631	4.64534e-16	6.83939e-26	0	1.39339	0.696484	0.817787	1.22601e-70	2.47125e-70	2.08061	1.87192	1.78113e-60	0.246504	2.93499e-24	0.825364	0.901823	0.640195	0.957436	4.30058	8.26122e-24	1.17922	8.52148e-39	8.07684e-13	0.856818	0	0.234611	2.12186	0	0	0	2.43997e-67	9.77957e-29	2.62601e-24	0	3.76586	0	0	1.29515	1.63403e-43	0	1.10331e-38	0.634834	141.997	4.66895e-24	1.73257e-07	0
10.23	2.64944	1.19265	0	2.30631	0	0	5.79754e-71	1.39339	0.696484	0.817787	6.57484e-75	0	2.08061	1.87192	1.18418e-67	0.246504	0	0.825364	0.901823	0.640195	0.957436	4.30058	0	1.17922	0	5.99814e-25	0.856818	0	0.234611	2.12186	1.15712e-14	0	2.10562e-75	0	0	0	0	3.76586	0	2.12929e-60	1.29515	0	3.55787e-55	7.45955e-55	0.634834	287.011	6.14778e-38	9.91079e-14	2.34977e-69
20.47	2.64944	1.19265	9.3836e-17	2.30631	9.7968e-25	0	0	1.39339	0.696484	0.817787	0	0	2.08061	1.87192	0	0.246504	0	0.825364	0.901823	0.640195	0.957436	4.30058	0	1.17922	0	1.83571e-39	0.856818	1.76536e-74	0.234611	2.12186	2.30171e-19	0	0	8.11683e-81	0	0	4.10174e-74	3.76586	0	2.97035e-71	1.29515	5.564e-69	5.92806e-68	0	0.634834	577.04	0	4.38264e-25	1.71617e-78
[truncated: 81 more columns]
