# Supplementary material for: Systematic parameter estimation in data-rich environments for cell signalling dynamics
Source: Bioinformatics. 2013 Feb 19;29(8):1044–51. doi: 10.1093/bioinformatics/btt083 (PMC3624804; doi:10.1093/bioinformatics/btt083)
Supplement: Supplementary Data [file supp_btt083_SPEDRE_SourceFiles.zip › Supplementary Source Files/Artificial networks/Noise=0/Size 130 - Run 1/PSO_LM_branch.cps]

<?xml version="1.0" encoding="UTF-8"?>
<COPASI xmlns:xsi="http://www.w3.org/2001/XMLSchema-instance" xsi:noNamespaceSchemaLocation="http://www.copasi.org/static/schema.xsd" versionMajor="1" versionMinor="0" versionDevel="26">
	<ListOfFunctions>
		<Function key="Function_13" name="Mass action (irreversible)" type="MassAction" reversible="false">
			<Expression>k1*PRODUCT&lt;substrate_i&gt;</Expression>
			<ListOfParameterDescriptions>
				<ParameterDescription key="FunctionParameter_81" name="k1" order="0" role="constant"/>
				<ParameterDescription key="FunctionParameter_79" name="substrate" order="1" role="substrate"/>
			</ListOfParameterDescriptions>
		</Function>
		<Function key="Function_14" name="Mass action (reversible)" type="MassAction" reversible="true">
			<Expression>k1*PRODUCT&lt;substrate_i&gt;-k2*PRODUCT&lt;product_j&gt;</Expression>
			<ListOfParameterDescriptions>
				<ParameterDescription key="FunctionParameter_62" name="k1" order="0" role="constant"/>
				<ParameterDescription key="FunctionParameter_39" name="substrate" order="1" role="substrate"/>
				<ParameterDescription key="FunctionParameter_67" name="k2" order="2" role="constant"/>
				<ParameterDescription key="FunctionParameter_71" name="product" order="3" role="product"/>
			</ListOfParameterDescriptions>
		</Function>
		<Function key="Function_44" name="Michaelis-Menten" type="UserDefined" reversible="false">
			<Expression>kcat*enzyme*substrate/(kM+substrate)</Expression>
			<ListOfParameterDescriptions>
				<ParameterDescription key="FunctionParameter_267" name="kcat" order="0" role="constant"/>
				<ParameterDescription key="FunctionParameter_275" name="enzyme" order="1" role="modifier"/>
				<ParameterDescription key="FunctionParameter_274" name="substrate" order="2" role="substrate"/>
				<ParameterDescription key="FunctionParameter_279" name="kM" order="3" role="constant"/>
			</ListOfParameterDescriptions>
		</Function>
	</ListOfFunctions>
	<Model key="Model_1" name="New Model" timeUnit="s" volumeUnit="ml" quantityUnit="mmol" type="deterministic">
		<Comment>
			<body xmlns="http://www.w3.org/1999/xhtml"/>
		</Comment>
		<ListOfCompartments>
			<Compartment key="Compartment_0" name="compartment" simulationType="fixed"/>
		</ListOfCompartments>
		<ListOfMetabolites>
			<Metabolite key="Metabolite_0" name="A0" simulationType="reactions" compartment="Compartment_0"/>
			<Metabolite key="Metabolite_1" name="A1" simulationType="reactions" compartment="Compartment_0"/>
			<Metabolite key="Metabolite_2" name="A2" simulationType="reactions" compartment="Compartment_0"/>
			<Metabolite key="Metabolite_3" name="A3" simulationType="reactions" compartment="Compartment_0"/>
			<Metabolite key="Metabolite_4" name="A4" simulationType="reactions" compartment="Compartment_0"/>
			<Metabolite key="Metabolite_5" name="A5" simulationType="reactions" compartment="Compartment_0"/>
			<Metabolite key="Metabolite_6" name="A6" simulationType="reactions" compartment="Compartment_0"/>
			<Metabolite key="Metabolite_7" name="A7" simulationType="reactions" compartment="Compartment_0"/>
			<Metabolite key="Metabolite_8" name="A8" simulationType="reactions" compartment="Compartment_0"/>
			<Metabolite key="Metabolite_9" name="A9" simulationType="reactions" compartment="Compartment_0"/>
			<Metabolite key="Metabolite_10" name="A10" simulationType="reactions" compartment="Compartment_0"/>
			<Metabolite key="Metabolite_11" name="A11" simulationType="reactions" compartment="Compartment_0"/>
			<Metabolite key="Metabolite_12" name="A12" simulationType="reactions" compartment="Compartment_0"/>
			<Metabolite key="Metabolite_13" name="A13" simulationType="reactions" compartment="Compartment_0"/>
			<Metabolite key="Metabolite_14" name="A14" simulationType="reactions" compartment="Compartment_0"/>
			<Metabolite key="Metabolite_15" name="A15" simulationType="reactions" compartment="Compartment_0"/>
			<Metabolite key="Metabolite_16" name="A16" simulationType="reactions" compartment="Compartment_0"/>
			<Metabolite key="Metabolite_17" name="A17" simulationType="reactions" compartment="Compartment_0"/>
			<Metabolite key="Metabolite_18" name="A18" simulationType="reactions" compartment="Compartment_0"/>
			<Metabolite key="Metabolite_19" name="A19" simulationType="reactions" compartment="Compartment_0"/>
			<Metabolite key="Metabolite_20" name="A20" simulationType="reactions" compartment="Compartment_0"/>
			<Metabolite key="Metabolite_21" name="A21" simulationType="reactions" compartment="Compartment_0"/>
			<Metabolite key="Metabolite_22" name="A22" simulationType="reactions" compartment="Compartment_0"/>
			<Metabolite key="Metabolite_23" name="A23" simulationType="reactions" compartment="Compartment_0"/>
			<Metabolite key="Metabolite_24" name="A24" simulationType="reactions" compartment="Compartment_0"/>
			<Metabolite key="Metabolite_25" name="A25" simulationType="reactions" compartment="Compartment_0"/>
			<Metabolite key="Metabolite_26" name="A26" simulationType="reactions" compartment="Compartment_0"/>
			<Metabolite key="Metabolite_27" name="A27" simulationType="reactions" compartment="Compartment_0"/>
			<Metabolite key="Metabolite_28" name="A28" simulationType="reactions" compartment="Compartment_0"/>
			<Metabolite key="Metabolite_29" name="A29" simulationType="reactions" compartment="Compartment_0"/>
			<Metabolite key="Metabolite_30" name="A30" simulationType="reactions" compartment="Compartment_0"/>
			<Metabolite key="Metabolite_31" name="A31" simulationType="reactions" compartment="Compartment_0"/>
			<Metabolite key="Metabolite_32" name="A32" simulationType="reactions" compartment="Compartment_0"/>
			<Metabolite key="Metabolite_33" name="A33" simulationType="reactions" compartment="Compartment_0"/>
			<Metabolite key="Metabolite_34" name="A34" simulationType="reactions" compartment="Compartment_0"/>
			<Metabolite key="Metabolite_35" name="A35" simulationType="reactions" compartment="Compartment_0"/>
			<Metabolite key="Metabolite_36" name="A36" simulationType="reactions" compartment="Compartment_0"/>
			<Metabolite key="Metabolite_37" name="A37" simulationType="reactions" compartment="Compartment_0"/>
			<Metabolite key="Metabolite_38" name="A38" simulationType="reactions" compartment="Compartment_0"/>
			<Metabolite key="Metabolite_39" name="A39" simulationType="reactions" compartment="Compartment_0"/>
			<Metabolite key="Metabolite_40" name="A40" simulationType="reactions" compartment="Compartment_0"/>
			<Metabolite key="Metabolite_41" name="A41" simulationType="reactions" compartment="Compartment_0"/>
			<Metabolite key="Metabolite_42" name="A42" simulationType="reactions" compartment="Compartment_0"/>
			<Metabolite key="Metabolite_43" name="A43" simulationType="reactions" compartment="Compartment_0"/>
			<Metabolite key="Metabolite_44" name="A44" simulationType="reactions" compartment="Compartment_0"/>
			<Metabolite key="Metabolite_45" name="A45" simulationType="reactions" compartment="Compartment_0"/>
			<Metabolite key="Metabolite_46" name="A46" simulationType="reactions" compartment="Compartment_0"/>
			<Metabolite key="Metabolite_47" name="A47" simulationType="reactions" compartment="Compartment_0"/>
			<Metabolite key="Metabolite_48" name="A48" simulationType="reactions" compartment="Compartment_0"/>
			<Metabolite key="Metabolite_49" name="A49" simulationType="reactions" compartment="Compartment_0"/>
			<Metabolite key="Metabolite_50" name="A50" simulationType="reactions" compartment="Compartment_0"/>
			<Metabolite key="Metabolite_51" name="A51" simulationType="reactions" compartment="Compartment_0"/>
			<Metabolite key="Metabolite_52" name="A52" simulationType="reactions" compartment="Compartment_0"/>
			<Metabolite key="Metabolite_53" name="A53" simulationType="reactions" compartment="Compartment_0"/>
			<Metabolite key="Metabolite_54" name="A54" simulationType="reactions" compartment="Compartment_0"/>
			<Metabolite key="Metabolite_55" name="A55" simulationType="reactions" compartment="Compartment_0"/>
			<Metabolite key="Metabolite_56" name="A56" simulationType="reactions" compartment="Compartment_0"/>
			<Metabolite key="Metabolite_57" name="A57" simulationType="reactions" compartment="Compartment_0"/>
			<Metabolite key="Metabolite_58" name="A58" simulationType="reactions" compartment="Compartment_0"/>
			<Metabolite key="Metabolite_59" name="A59" simulationType="reactions" compartment="Compartment_0"/>
			<Metabolite key="Metabolite_60" name="A60" simulationType="reactions" compartment="Compartment_0"/>
			<Metabolite key="Metabolite_61" name="A61" simulationType="reactions" compartment="Compartment_0"/>
			<Metabolite key="Metabolite_62" name="A62" simulationType="reactions" compartment="Compartment_0"/>
			<Metabolite key="Metabolite_63" name="A63" simulationType="reactions" compartment="Compartment_0"/>
			<Metabolite key="Metabolite_64" name="A64" simulationType="reactions" compartment="Compartment_0"/>
			<Metabolite key="Metabolite_65" name="A65" simulationType="reactions" compartment="Compartment_0"/>
			<Metabolite key="Metabolite_66" name="A66" simulationType="reactions" compartment="Compartment_0"/>
			<Metabolite key="Metabolite_67" name="A67" simulationType="reactions" compartment="Compartment_0"/>
			<Metabolite key="Metabolite_68" name="A68" simulationType="reactions" compartment="Compartment_0"/>
			<Metabolite key="Metabolite_69" name="A69" simulationType="reactions" compartment="Compartment_0"/>
			<Metabolite key="Metabolite_70" name="A70" simulationType="reactions" compartment="Compartment_0"/>
			<Metabolite key="Metabolite_71" name="A71" simulationType="reactions" compartment="Compartment_0"/>
			<Metabolite key="Metabolite_72" name="A72" simulationType="reactions" compartment="Compartment_0"/>
			<Metabolite key="Metabolite_73" name="A73" simulationType="reactions" compartment="Compartment_0"/>
			<Metabolite key="Metabolite_74" name="A74" simulationType="reactions" compartment="Compartment_0"/>
			<Metabolite key="Metabolite_75" name="A75" simulationType="reactions" compartment="Compartment_0"/>
			<Metabolite key="Metabolite_76" name="A76" simulationType="reactions" compartment="Compartment_0"/>
			<Metabolite key="Metabolite_77" name="A77" simulationType="reactions" compartment="Compartment_0"/>
			<Metabolite key="Metabolite_78" name="A78" simulationType="reactions" compartment="Compartment_0"/>
			<Metabolite key="Metabolite_79" name="A79" simulationType="reactions" compartment="Compartment_0"/>
			<Metabolite key="Metabolite_80" name="A80" simulationType="reactions" compartment="Compartment_0"/>
			<Metabolite key="Metabolite_81" name="A81" simulationType="reactions" compartment="Compartment_0"/>
			<Metabolite key="Metabolite_82" name="A82" simulationType="reactions" compartment="Compartment_0"/>
			<Metabolite key="Metabolite_83" name="A83" simulationType="reactions" compartment="Compartment_0"/>
			<Metabolite key="Metabolite_84" name="A84" simulationType="reactions" compartment="Compartment_0"/>
			<Metabolite key="Metabolite_85" name="A85" simulationType="reactions" compartment="Compartment_0"/>
			<Metabolite key="Metabolite_86" name="A86" simulationType="reactions" compartment="Compartment_0"/>
			<Metabolite key="Metabolite_87" name="A87" simulationType="reactions" compartment="Compartment_0"/>
			<Metabolite key="Metabolite_88" name="A88" simulationType="reactions" compartment="Compartment_0"/>
			<Metabolite key="Metabolite_89" name="A89" simulationType="reactions" compartment="Compartment_0"/>
			<Metabolite key="Metabolite_90" name="A90" simulationType="reactions" compartment="Compartment_0"/>
			<Metabolite key="Metabolite_91" name="A91" simulationType="reactions" compartment="Compartment_0"/>
			<Metabolite key="Metabolite_92" name="A92" simulationType="reactions" compartment="Compartment_0"/>
			<Metabolite key="Metabolite_93" name="A93" simulationType="reactions" compartment="Compartment_0"/>
			<Metabolite key="Metabolite_94" name="A94" simulationType="reactions" compartment="Compartment_0"/>
			<Metabolite key="Metabolite_95" name="A95" simulationType="reactions" compartment="Compartment_0"/>
			<Metabolite key="Metabolite_96" name="A96" simulationType="reactions" compartment="Compartment_0"/>
			<Metabolite key="Metabolite_97" name="A97" simulationType="reactions" compartment="Compartment_0"/>
			<Metabolite key="Metabolite_98" name="A98" simulationType="reactions" compartment="Compartment_0"/>
			<Metabolite key="Metabolite_99" name="A99" simulationType="reactions" compartment="Compartment_0"/>
			<Metabolite key="Metabolite_100" name="A100" simulationType="reactions" compartment="Compartment_0"/>
			<Metabolite key="Metabolite_101" name="A101" simulationType="reactions" compartment="Compartment_0"/>
			<Metabolite key="Metabolite_102" name="A102" simulationType="reactions" compartment="Compartment_0"/>
			<Metabolite key="Metabolite_103" name="A103" simulationType="reactions" compartment="Compartment_0"/>
			<Metabolite key="Metabolite_104" name="A104" simulationType="reactions" compartment="Compartment_0"/>
			<Metabolite key="Metabolite_105" name="A105" simulationType="reactions" compartment="Compartment_0"/>
			<Metabolite key="Metabolite_106" name="A106" simulationType="reactions" compartment="Compartment_0"/>
			<Metabolite key="Metabolite_107" name="A107" simulationType="reactions" compartment="Compartment_0"/>
			<Metabolite key="Metabolite_108" name="A108" simulationType="reactions" compartment="Compartment_0"/>
			<Metabolite key="Metabolite_109" name="A109" simulationType="reactions" compartment="Compartment_0"/>
			<Metabolite key="Metabolite_110" name="A110" simulationType="reactions" compartment="Compartment_0"/>
			<Metabolite key="Metabolite_111" name="A111" simulationType="reactions" compartment="Compartment_0"/>
			<Metabolite key="Metabolite_112" name="A112" simulationType="reactions" compartment="Compartment_0"/>
			<Metabolite key="Metabolite_113" name="A113" simulationType="reactions" compartment="Compartment_0"/>
			<Metabolite key="Metabolite_114" name="A114" simulationType="reactions" compartment="Compartment_0"/>
			<Metabolite key="Metabolite_115" name="A115" simulationType="reactions" compartment="Compartment_0"/>
			<Metabolite key="Metabolite_116" name="A116" simulationType="reactions" compartment="Compartment_0"/>
			<Metabolite key="Metabolite_117" name="A117" simulationType="reactions" compartment="Compartment_0"/>
			<Metabolite key="Metabolite_118" name="A118" simulationType="reactions" compartment="Compartment_0"/>
			<Metabolite key="Metabolite_119" name="A119" simulationType="reactions" compartment="Compartment_0"/>
			<Metabolite key="Metabolite_120" name="A120" simulationType="reactions" compartment="Compartment_0"/>
			<Metabolite key="Metabolite_121" name="A121" simulationType="reactions" compartment="Compartment_0"/>
			<Metabolite key="Metabolite_122" name="A122" simulationType="reactions" compartment="Compartment_0"/>
			<Metabolite key="Metabolite_123" name="A123" simulationType="reactions" compartment="Compartment_0"/>
			<Metabolite key="Metabolite_124" name="A124" simulationType="reactions" compartment="Compartment_0"/>
			<Metabolite key="Metabolite_125" name="A125" simulationType="reactions" compartment="Compartment_0"/>
			<Metabolite key="Metabolite_126" name="A126" simulationType="reactions" compartment="Compartment_0"/>
			<Metabolite key="Metabolite_127" name="A127" simulationType="reactions" compartment="Compartment_0"/>
			<Metabolite key="Metabolite_128" name="A128" simulationType="reactions" compartment="Compartment_0"/>
			<Metabolite key="Metabolite_129" name="A129" simulationType="reactions" compartment="Compartment_0"/>
		</ListOfMetabolites>
		<ListOfReactions>
			<Reaction key="Reaction_0" name="Reaction_0" reversible="false">
				<ListOfSubstrates>
					<Substrate metabolite="Metabolite_67" stoichiometry="1"/>
				</ListOfSubstrates>
				<ListOfProducts>
					<Product metabolite="Metabolite_34" stoichiometry="1"/>
					<Product metabolite="Metabolite_0" stoichiometry="1"/>
				</ListOfProducts>
				<ListOfConstants>
					<Constant key="Parameter_0" name="k1" value="13.238900"/>
				</ListOfConstants>
				<KineticLaw function="Function_13">
					<ListOfCallParameters>
						<CallParameter functionParameter="FunctionParameter_81">
							<SourceParameter reference="Parameter_0"/>
						</CallParameter>
						<CallParameter functionParameter="FunctionParameter_79">
							<SourceParameter reference="Metabolite_67"/>
						</CallParameter>
					</ListOfCallParameters>
				</KineticLaw>
			</Reaction>
			<Reaction key="Reaction_1" name="Reaction_1" reversible="false">
				<ListOfSubstrates>
					<Substrate metabolite="Metabolite_24" stoichiometry="1"/>
				</ListOfSubstrates>
				<ListOfProducts>
					<Product metabolite="Metabolite_78" stoichiometry="1"/>
					<Product metabolite="Metabolite_58" stoichiometry="1"/>
				</ListOfProducts>
				<ListOfConstants>
					<Constant key="Parameter_1" name="k1" value="17.299400"/>
				</ListOfConstants>
				<KineticLaw function="Function_13">
					<ListOfCallParameters>
						<CallParameter functionParameter="FunctionParameter_81">
							<SourceParameter reference="Parameter_1"/>
						</CallParameter>
						<CallParameter functionParameter="FunctionParameter_79">
							<SourceParameter reference="Metabolite_24"/>
						</CallParameter>
					</ListOfCallParameters>
				</KineticLaw>
			</Reaction>
			<Reaction key="Reaction_2" name="Reaction_2" reversible="false">
				<ListOfSubstrates>
					<Substrate metabolite="Metabolite_64" stoichiometry="1"/>
					<Substrate metabolite="Metabolite_5" stoichiometry="1"/>
				</ListOfSubstrates>
				<ListOfProducts>
					<Product metabolite="Metabolite_45" stoichiometry="1"/>
				</ListOfProducts>
				<ListOfConstants>
					<Constant key="Parameter_2" name="k1" value="46.888600"/>
				</ListOfConstants>
				<KineticLaw function="Function_13">
					<ListOfCallParameters>
						<CallParameter functionParameter="FunctionParameter_81">
							<SourceParameter reference="Parameter_2"/>
						</CallParameter>
						<CallParameter functionParameter="FunctionParameter_79">
							<SourceParameter reference="Metabolite_64"/>
							<SourceParameter reference="Metabolite_5"/>
						</CallParameter>
					</ListOfCallParameters>
				</KineticLaw>
			</Reaction>
			<Reaction key="Reaction_3" name="Reaction_3" reversible="false">
				<ListOfSubstrates>
					<Substrate metabolite="Metabolite_27" stoichiometry="1"/>
					<Substrate metabolite="Metabolite_61" stoichiometry="1"/>
				</ListOfSubstrates>
				<ListOfProducts>
					<Product metabolite="Metabolite_91" stoichiometry="1"/>
				</ListOfProducts>
				<ListOfConstants>
					<Constant key="Parameter_3" name="k1" value="43.441600"/>
				</ListOfConstants>
				<KineticLaw function="Function_13">
					<ListOfCallParameters>
						<CallParameter functionParameter="FunctionParameter_81">
							<SourceParameter reference="Parameter_3"/>
						</CallParameter>
						<CallParameter functionParameter="FunctionParameter_79">
							<SourceParameter reference="Metabolite_27"/>
							<SourceParameter reference="Metabolite_61"/>
						</CallParameter>
					</ListOfCallParameters>
				</KineticLaw>
			</Reaction>
			<Reaction key="Reaction_4" name="Reaction_4" reversible="false">
				<ListOfSubstrates>
					<Substrate metabolite="Metabolite_42" stoichiometry="1"/>
					<Substrate metabolite="Metabolite_27" stoichiometry="1"/>
				</ListOfSubstrates>
				<ListOfProducts>
					<Product metabolite="Metabolite_36" stoichiometry="1"/>
				</ListOfProducts>
				<ListOfConstants>
					<Constant key="Parameter_4" name="k1" value="40.971100"/>
				</ListOfConstants>
				<KineticLaw function="Function_13">
					<ListOfCallParameters>
						<CallParameter functionParameter="FunctionParameter_81">
							<SourceParameter reference="Parameter_4"/>
						</CallParameter>
						<CallParameter functionParameter="FunctionParameter_79">
							<SourceParameter reference="Metabolite_42"/>
							<SourceParameter reference="Metabolite_27"/>
						</CallParameter>
					</ListOfCallParameters>
				</KineticLaw>
			</Reaction>
			<Reaction key="Reaction_5" name="Reaction_5" reversible="false">
				<ListOfSubstrates>
					<Substrate metabolite="Metabolite_4" stoichiometry="1"/>
				</ListOfSubstrates>
				<ListOfProducts>
					<Product metabolite="Metabolite_2" stoichiometry="1"/>
				</ListOfProducts>
				<ListOfConstants>
					<Constant key="Parameter_5" name="k1" value="32.392300"/>
				</ListOfConstants>
				<KineticLaw function="Function_13">
					<ListOfCallParameters>
						<CallParameter functionParameter="FunctionParameter_81">
							<SourceParameter reference="Parameter_5"/>
						</CallParameter>
						<CallParameter functionParameter="FunctionParameter_79">
							<SourceParameter reference="Metabolite_4"/>
						</CallParameter>
					</ListOfCallParameters>
				</KineticLaw>
			</Reaction>
			<Reaction key="Reaction_6" name="Reaction_6" reversible="false">
				<ListOfSubstrates>
					<Substrate metabolite="Metabolite_92" stoichiometry="1"/>
				</ListOfSubstrates>
				<ListOfProducts>
					<Product metabolite="Metabolite_82" stoichiometry="1"/>
				</ListOfProducts>
				<ListOfConstants>
					<Constant key="Parameter_6" name="k1" value="44.360200"/>
				</ListOfConstants>
				<KineticLaw function="Function_13">
					<ListOfCallParameters>
						<CallParameter functionParameter="FunctionParameter_81">
							<SourceParameter reference="Parameter_6"/>
						</CallParameter>
						<CallParameter functionParameter="FunctionParameter_79">
							<SourceParameter reference="Metabolite_92"/>
						</CallParameter>
					</ListOfCallParameters>
				</KineticLaw>
			</Reaction>
			<Reaction key="Reaction_7" name="Reaction_7" reversible="false">
				<ListOfSubstrates>
					<Substrate metabolite="Metabolite_16" stoichiometry="1"/>
				</ListOfSubstrates>
				<ListOfProducts>
					<Product metabolite="Metabolite_18" stoichiometry="1"/>
				</ListOfProducts>
				<ListOfConstants>
					<Constant key="Parameter_7" name="k1" value="9.988710"/>
				</ListOfConstants>
				<KineticLaw function="Function_13">
					<ListOfCallParameters>
						<CallParameter functionParameter="FunctionParameter_81">
							<SourceParameter reference="Parameter_7"/>
						</CallParameter>
						<CallParameter functionParameter="FunctionParameter_79">
							<SourceParameter reference="Metabolite_16"/>
						</CallParameter>
					</ListOfCallParameters>
				</KineticLaw>
			</Reaction>
			<Reaction key="Reaction_8" name="Reaction_8" reversible="false">
				<ListOfSubstrates>
					<Substrate metabolite="Metabolite_47" stoichiometry="1"/>
				</ListOfSubstrates>
				<ListOfProducts>
					<Product metabolite="Metabolite_26" stoichiometry="1"/>
					<Product metabolite="Metabolite_71" stoichiometry="1"/>
				</ListOfProducts>
				<ListOfConstants>
					<Constant key="Parameter_8" name="k1" value="2.807700"/>
				</ListOfConstants>
				<KineticLaw function="Function_13">
					<ListOfCallParameters>
						<CallParameter functionParameter="FunctionParameter_81">
							<SourceParameter reference="Parameter_8"/>
						</CallParameter>
						<CallParameter functionParameter="FunctionParameter_79">
							<SourceParameter reference="Metabolite_47"/>
						</CallParameter>
					</ListOfCallParameters>
				</KineticLaw>
			</Reaction>
			<Reaction key="Reaction_9" name="Reaction_9" reversible="false">
				<ListOfSubstrates>
					<Substrate metabolite="Metabolite_69" stoichiometry="1"/>
				</ListOfSubstrates>
				<ListOfProducts>
					<Product metabolite="Metabolite_12" stoichiometry="1"/>
				</ListOfProducts>
				<ListOfConstants>
					<Constant key="Parameter_9" name="k1" value="47.293000"/>
				</ListOfConstants>
				<KineticLaw function="Function_13">
					<ListOfCallParameters>
						<CallParameter functionParameter="FunctionParameter_81">
							<SourceParameter reference="Parameter_9"/>
						</CallParameter>
						<CallParameter functionParameter="FunctionParameter_79">
							<SourceParameter reference="Metabolite_69"/>
						</CallParameter>
					</ListOfCallParameters>
				</KineticLaw>
			</Reaction>
			<Reaction key="Reaction_10" name="Reaction_10" reversible="false">
				<ListOfSubstrates>
					<Substrate metabolite="Metabolite_99" stoichiometry="1"/>
				</ListOfSubstrates>
				<ListOfProducts>
					<Product metabolite="Metabolite_35" stoichiometry="1"/>
					<Product metabolite="Metabolite_94" stoichiometry="1"/>
				</ListOfProducts>
				<ListOfConstants>
					<Constant key="Parameter_10" name="k1" value="43.824600"/>
				</ListOfConstants>
				<KineticLaw function="Function_13">
					<ListOfCallParameters>
						<CallParameter functionParameter="FunctionParameter_81">
							<SourceParameter reference="Parameter_10"/>
						</CallParameter>
						<CallParameter functionParameter="FunctionParameter_79">
							<SourceParameter reference="Metabolite_99"/>
						</CallParameter>
					</ListOfCallParameters>
				</KineticLaw>
			</Reaction>
			<Reaction key="Reaction_11" name="Reaction_11" reversible="false">
				<ListOfSubstrates>
					<Substrate metabolite="Metabolite_11" stoichiometry="1"/>
				</ListOfSubstrates>
				<ListOfProducts>
					<Product metabolite="Metabolite_22" stoichiometry="1"/>
					<Product metabolite="Metabolite_33" stoichiometry="1"/>
				</ListOfProducts>
				<ListOfConstants>
					<Constant key="Parameter_11" name="k1" value="42.870900"/>
				</ListOfConstants>
				<KineticLaw function="Function_13">
					<ListOfCallParameters>
						<CallParameter functionParameter="FunctionParameter_81">
							<SourceParameter reference="Parameter_11"/>
						</CallParameter>
						<CallParameter functionParameter="FunctionParameter_79">
							<SourceParameter reference="Metabolite_11"/>
						</CallParameter>
					</ListOfCallParameters>
				</KineticLaw>
			</Reaction>
			<Reaction key="Reaction_12" name="Reaction_12" reversible="false">
				<ListOfSubstrates>
					<Substrate metabolite="Metabolite_64" stoichiometry="1"/>
				</ListOfSubstrates>
				<ListOfProducts>
					<Product metabolite="Metabolite_41" stoichiometry="1"/>
				</ListOfProducts>
				<ListOfConstants>
					<Constant key="Parameter_12" name="k1" value="19.029800"/>
				</ListOfConstants>
				<KineticLaw function="Function_13">
					<ListOfCallParameters>
						<CallParameter functionParameter="FunctionParameter_81">
							<SourceParameter reference="Parameter_12"/>
						</CallParameter>
						<CallParameter functionParameter="FunctionParameter_79">
							<SourceParameter reference="Metabolite_64"/>
						</CallParameter>
					</ListOfCallParameters>
				</KineticLaw>
			</Reaction>
			<Reaction key="Reaction_13" name="Reaction_13" reversible="false">
				<ListOfSubstrates>
					<Substrate metabolite="Metabolite_53" stoichiometry="1"/>
					<Substrate metabolite="Metabolite_68" stoichiometry="1"/>
				</ListOfSubstrates>
				<ListOfProducts>
					<Product metabolite="Metabolite_47" stoichiometry="1"/>
				</ListOfProducts>
				<ListOfConstants>
					<Constant key="Parameter_13" name="k1" value="27.955000"/>
				</ListOfConstants>
				<KineticLaw function="Function_13">
					<ListOfCallParameters>
						<CallParameter functionParameter="FunctionParameter_81">
							<SourceParameter reference="Parameter_13"/>
						</CallParameter>
						<CallParameter functionParameter="FunctionParameter_79">
							<SourceParameter reference="Metabolite_53"/>
							<SourceParameter reference="Metabolite_68"/>
						</CallParameter>
					</ListOfCallParameters>
				</KineticLaw>
			</Reaction>
			<Reaction key="Reaction_14" name="Reaction_14" reversible="false">
				<ListOfSubstrates>
					<Substrate metabolite="Metabolite_62" stoichiometry="1"/>
				</ListOfSubstrates>
				<ListOfProducts>
					<Product metabolite="Metabolite_57" stoichiometry="1"/>
					<Product metabolite="Metabolite_37" stoichiometry="1"/>
				</ListOfProducts>
				<ListOfConstants>
					<Constant key="Parameter_14" name="k1" value="42.069800"/>
				</ListOfConstants>
				<KineticLaw function="Function_13">
					<ListOfCallParameters>
						<CallParameter functionParameter="FunctionParameter_81">
							<SourceParameter reference="Parameter_14"/>
						</CallParameter>
						<CallParameter functionParameter="FunctionParameter_79">
							<SourceParameter reference="Metabolite_62"/>
						</CallParameter>
					</ListOfCallParameters>
				</KineticLaw>
			</Reaction>
			<Reaction key="Reaction_15" name="Reaction_15" reversible="false">
				<ListOfSubstrates>
					<Substrate metabolite="Metabolite_23" stoichiometry="1"/>
					<Substrate metabolite="Metabolite_41" stoichiometry="1"/>
				</ListOfSubstrates>
				<ListOfProducts>
					<Product metabolite="Metabolite_29" stoichiometry="1"/>
				</ListOfProducts>
				<ListOfConstants>
					<Constant key="Parameter_15" name="k1" value="42.761000"/>
				</ListOfConstants>
				<KineticLaw function="Function_13">
					<ListOfCallParameters>
						<CallParameter functionParameter="FunctionParameter_81">
							<SourceParameter reference="Parameter_15"/>
						</CallParameter>
						<CallParameter functionParameter="FunctionParameter_79">
							<SourceParameter reference="Metabolite_23"/>
							<SourceParameter reference="Metabolite_41"/>
						</CallParameter>
					</ListOfCallParameters>
				</KineticLaw>
			</Reaction>
			<Reaction key="Reaction_16" name="Reaction_16" reversible="false">
				<ListOfSubstrates>
					<Substrate metabolite="Metabolite_16" stoichiometry="1"/>
					<Substrate metabolite="Metabolite_35" stoichiometry="1"/>
				</ListOfSubstrates>
				<ListOfProducts>
					<Product metabolite="Metabolite_90" stoichiometry="1"/>
				</ListOfProducts>
				<ListOfConstants>
					<Constant key="Parameter_16" name="k1" value="39.489400"/>
				</ListOfConstants>
				<KineticLaw function="Function_13">
					<ListOfCallParameters>
						<CallParameter functionParameter="FunctionParameter_81">
							<SourceParameter reference="Parameter_16"/>
						</CallParameter>
						<CallParameter functionParameter="FunctionParameter_79">
							<SourceParameter reference="Metabolite_16"/>
							<SourceParameter reference="Metabolite_35"/>
						</CallParameter>
					</ListOfCallParameters>
				</KineticLaw>
			</Reaction>
			<Reaction key="Reaction_17" name="Reaction_17" reversible="false">
				<ListOfSubstrates>
					<Substrate metabolite="Metabolite_88" stoichiometry="1"/>
				</ListOfSubstrates>
				<ListOfProducts>
					<Product metabolite="Metabolite_6" stoichiometry="1"/>
				</ListOfProducts>
				<ListOfConstants>
					<Constant key="Parameter_17" name="k1" value="44.186200"/>
				</ListOfConstants>
				<KineticLaw function="Function_13">
					<ListOfCallParameters>
						<CallParameter functionParameter="FunctionParameter_81">
							<SourceParameter reference="Parameter_17"/>
						</CallParameter>
						<CallParameter functionParameter="FunctionParameter_79">
							<SourceParameter reference="Metabolite_88"/>
						</CallParameter>
					</ListOfCallParameters>
				</KineticLaw>
			</Reaction>
			<Reaction key="Reaction_18" name="Reaction_18" reversible="false">
				<ListOfSubstrates>
					<Substrate metabolite="Metabolite_42" stoichiometry="1"/>
					<Substrate metabolite="Metabolite_64" stoichiometry="1"/>
				</ListOfSubstrates>
				<ListOfProducts>
					<Product metabolite="Metabolite_48" stoichiometry="1"/>
				</ListOfProducts>
				<ListOfConstants>
					<Constant key="Parameter_18" name="k1" value="46.603300"/>
				</ListOfConstants>
				<KineticLaw function="Function_13">
					<ListOfCallParameters>
						<CallParameter functionParameter="FunctionParameter_81">
							<SourceParameter reference="Parameter_18"/>
						</CallParameter>
						<CallParameter functionParameter="FunctionParameter_79">
							<SourceParameter reference="Metabolite_42"/>
							<SourceParameter reference="Metabolite_64"/>
						</CallParameter>
					</ListOfCallParameters>
				</KineticLaw>
			</Reaction>
			<Reaction key="Reaction_19" name="Reaction_19" reversible="false">
				<ListOfSubstrates>
					<Substrate metabolite="Metabolite_5" stoichiometry="1"/>
				</ListOfSubstrates>
				<ListOfProducts>
					<Product metabolite="Metabolite_90" stoichiometry="1"/>
					<Product metabolite="Metabolite_29" stoichiometry="1"/>
				</ListOfProducts>
				<ListOfConstants>
					<Constant key="Parameter_19" name="k1" value="11.380400"/>
				</ListOfConstants>
				<KineticLaw function="Function_13">
					<ListOfCallParameters>
						<CallParameter functionParameter="FunctionParameter_81">
							<SourceParameter reference="Parameter_19"/>
						</CallParameter>
						<CallParameter functionParameter="FunctionParameter_79">
							<SourceParameter reference="Metabolite_5"/>
						</CallParameter>
					</ListOfCallParameters>
				</KineticLaw>
			</Reaction>
			<Reaction key="Reaction_20" name="Reaction_20" reversible="false">
				<ListOfSubstrates>
					<Substrate metabolite="Metabolite_50" stoichiometry="1"/>
					<Substrate metabolite="Metabolite_6" stoichiometry="1"/>
				</ListOfSubstrates>
				<ListOfProducts>
					<Product metabolite="Metabolite_1" stoichiometry="1"/>
				</ListOfProducts>
				<ListOfConstants>
					<Constant key="Parameter_20" name="k1" value="11.291800"/>
				</ListOfConstants>
				<KineticLaw function="Function_13">
					<ListOfCallParameters>
						<CallParameter functionParameter="FunctionParameter_81">
							<SourceParameter reference="Parameter_20"/>
						</CallParameter>
						<CallParameter functionParameter="FunctionParameter_79">
							<SourceParameter reference="Metabolite_50"/>
							<SourceParameter reference="Metabolite_6"/>
						</CallParameter>
					</ListOfCallParameters>
				</KineticLaw>
			</Reaction>
			<Reaction key="Reaction_21" name="Reaction_21" reversible="false">
				<ListOfSubstrates>
					<Substrate metabolite="Metabolite_48" stoichiometry="1"/>
				</ListOfSubstrates>
				<ListOfProducts>
					<Product metabolite="Metabolite_29" stoichiometry="1"/>
				</ListOfProducts>
				<ListOfConstants>
					<Constant key="Parameter_21" name="k1" value="22.841600"/>
				</ListOfConstants>
				<KineticLaw function="Function_13">
					<ListOfCallParameters>
						<CallParameter functionParameter="FunctionParameter_81">
							<SourceParameter reference="Parameter_21"/>
						</CallParameter>
						<CallParameter functionParameter="FunctionParameter_79">
							<SourceParameter reference="Metabolite_48"/>
						</CallParameter>
					</ListOfCallParameters>
				</KineticLaw>
			</Reaction>
			<Reaction key="Reaction_22" name="Reaction_22" reversible="false">
				<ListOfSubstrates>
					<Substrate metabolite="Metabolite_84" stoichiometry="1"/>
				</ListOfSubstrates>
				<ListOfProducts>
					<Product metabolite="Metabolite_54" stoichiometry="1"/>
					<Product metabolite="Metabolite_56" stoichiometry="1"/>
				</ListOfProducts>
				<ListOfConstants>
					<Constant key="Parameter_22" name="k1" value="47.288400"/>
				</ListOfConstants>
				<KineticLaw function="Function_13">
					<ListOfCallParameters>
						<CallParameter functionParameter="FunctionParameter_81">
							<SourceParameter reference="Parameter_22"/>
						</CallParameter>
						<CallParameter functionParameter="FunctionParameter_79">
							<SourceParameter reference="Metabolite_84"/>
						</CallParameter>
					</ListOfCallParameters>
				</KineticLaw>
			</Reaction>
			<Reaction key="Reaction_23" name="Reaction_23" reversible="false">
				<ListOfSubstrates>
					<Substrate metabolite="Metabolite_66" stoichiometry="1"/>
				</ListOfSubstrates>
				<ListOfProducts>
					<Product metabolite="Metabolite_76" stoichiometry="1"/>
					<Product metabolite="Metabolite_31" stoichiometry="1"/>
				</ListOfProducts>
				<ListOfConstants>
					<Constant key="Parameter_23" name="k1" value="42.832700"/>
				</ListOfConstants>
				<KineticLaw function="Function_13">
					<ListOfCallParameters>
						<CallParameter functionParameter="FunctionParameter_81">
							<SourceParameter reference="Parameter_23"/>
						</CallParameter>
						<CallParameter functionParameter="FunctionParameter_79">
							<SourceParameter reference="Metabolite_66"/>
						</CallParameter>
					</ListOfCallParameters>
				</KineticLaw>
			</Reaction>
			<Reaction key="Reaction_24" name="Reaction_24" reversible="false">
				<ListOfSubstrates>
					<Substrate metabolite="Metabolite_44" stoichiometry="1"/>
					<Substrate metabolite="Metabolite_39" stoichiometry="1"/>
				</ListOfSubstrates>
				<ListOfProducts>
					<Product metabolite="Metabolite_26" stoichiometry="1"/>
				</ListOfProducts>
				<ListOfConstants>
					<Constant key="Parameter_24" name="k1" value="36.043900"/>
				</ListOfConstants>
				<KineticLaw function="Function_13">
					<ListOfCallParameters>
						<CallParameter functionParameter="FunctionParameter_81">
							<SourceParameter reference="Parameter_24"/>
						</CallParameter>
						<CallParameter functionParameter="FunctionParameter_79">
							<SourceParameter reference="Metabolite_44"/>
							<SourceParameter reference="Metabolite_39"/>
						</CallParameter>
					</ListOfCallParameters>
				</KineticLaw>
			</Reaction>
			<Reaction key="Reaction_25" name="Reaction_25" reversible="false">
				<ListOfSubstrates>
					<Substrate metabolite="Metabolite_37" stoichiometry="1"/>
					<Substrate metabolite="Metabolite_38" stoichiometry="1"/>
				</ListOfSubstrates>
				<ListOfProducts>
					<Product metabolite="Metabolite_18" stoichiometry="1"/>
				</ListOfProducts>
				<ListOfConstants>
					<Constant key="Parameter_25" name="k1" value="32.381700"/>
				</ListOfConstants>
				<KineticLaw function="Function_13">
					<ListOfCallParameters>
						<CallParameter functionParameter="FunctionParameter_81">
							<SourceParameter reference="Parameter_25"/>
						</CallParameter>
						<CallParameter functionParameter="FunctionParameter_79">
							<SourceParameter reference="Metabolite_37"/>
							<SourceParameter reference="Metabolite_38"/>
						</CallParameter>
					</ListOfCallParameters>
				</KineticLaw>
			</Reaction>
			<Reaction key="Reaction_26" name="Reaction_26" reversible="false">
				<ListOfSubstrates>
					<Substrate metabolite="Metabolite_33" stoichiometry="1"/>
				</ListOfSubstrates>
				<ListOfProducts>
					<Product metabolite="Metabolite_15" stoichiometry="1"/>
				</ListOfProducts>
				<ListOfConstants>
					<Constant key="Parameter_26" name="k1" value="43.942100"/>
				</ListOfConstants>
				<KineticLaw function="Function_13">
					<ListOfCallParameters>
						<CallParameter functionParameter="FunctionParameter_81">
							<SourceParameter reference="Parameter_26"/>
						</CallParameter>
						<CallParameter functionParameter="FunctionParameter_79">
							<SourceParameter reference="Metabolite_33"/>
						</CallParameter>
					</ListOfCallParameters>
				</KineticLaw>
			</Reaction>
			<Reaction key="Reaction_27" name="Reaction_27" reversible="false">
				<ListOfSubstrates>
					<Substrate metabolite="Metabolite_58" stoichiometry="1"/>
					<Substrate metabolite="Metabolite_4" stoichiometry="1"/>
				</ListOfSubstrates>
				<ListOfProducts>
					<Product metabolite="Metabolite_30" stoichiometry="1"/>
				</ListOfProducts>
				<ListOfConstants>
					<Constant key="Parameter_27" name="k1" value="47.070200"/>
				</ListOfConstants>
				<KineticLaw function="Function_13">
					<ListOfCallParameters>
						<CallParameter functionParameter="FunctionParameter_81">
							<SourceParameter reference="Parameter_27"/>
						</CallParameter>
						<CallParameter functionParameter="FunctionParameter_79">
							<SourceParameter reference="Metabolite_58"/>
							<SourceParameter reference="Metabolite_4"/>
						</CallParameter>
					</ListOfCallParameters>
				</KineticLaw>
			</Reaction>
			<Reaction key="Reaction_28" name="Reaction_28" reversible="false">
				<ListOfSubstrates>
					<Substrate metabolite="Metabolite_6" stoichiometry="1"/>
				</ListOfSubstrates>
				<ListOfProducts>
					<Product metabolite="Metabolite_73" stoichiometry="1"/>
				</ListOfProducts>
				<ListOfConstants>
					<Constant key="Parameter_28" name="k1" value="30.681800"/>
				</ListOfConstants>
				<KineticLaw function="Function_13">
					<ListOfCallParameters>
						<CallParameter functionParameter="FunctionParameter_81">
							<SourceParameter reference="Parameter_28"/>
						</CallParameter>
						<CallParameter functionParameter="FunctionParameter_79">
							<SourceParameter reference="Metabolite_6"/>
						</CallParameter>
					</ListOfCallParameters>
				</KineticLaw>
			</Reaction>
			<Reaction key="Reaction_29" name="Reaction_29" reversible="false">
				<ListOfSubstrates>
					<Substrate metabolite="Metabolite_21" stoichiometry="1"/>
				</ListOfSubstrates>
				<ListOfProducts>
					<Product metabolite="Metabolite_45" stoichiometry="1"/>
				</ListOfProducts>
				<ListOfConstants>
					<Constant key="Parameter_29" name="k1" value="6.585890"/>
				</ListOfConstants>
				<KineticLaw function="Function_13">
					<ListOfCallParameters>
						<CallParameter functionParameter="FunctionParameter_81">
							<SourceParameter reference="Parameter_29"/>
						</CallParameter>
						<CallParameter functionParameter="FunctionParameter_79">
							<SourceParameter reference="Metabolite_21"/>
						</CallParameter>
					</ListOfCallParameters>
				</KineticLaw>
			</Reaction>
			<Reaction key="Reaction_30" name="Reaction_30" reversible="false">
				<ListOfSubstrates>
					<Substrate metabolite="Metabolite_77" stoichiometry="1"/>
				</ListOfSubstrates>
				<ListOfProducts>
					<Product metabolite="Metabolite_73" stoichiometry="1"/>
					<Product metabolite="Metabolite_97" stoichiometry="1"/>
				</ListOfProducts>
				<ListOfConstants>
					<Constant key="Parameter_30" name="k1" value="6.439410"/>
				</ListOfConstants>
				<KineticLaw function="Function_13">
					<ListOfCallParameters>
						<CallParameter functionParameter="FunctionParameter_81">
							<SourceParameter reference="Parameter_30"/>
						</CallParameter>
						<CallParameter functionParameter="FunctionParameter_79">
							<SourceParameter reference="Metabolite_77"/>
						</CallParameter>
					</ListOfCallParameters>
				</KineticLaw>
			</Reaction>
			<Reaction key="Reaction_31" name="Reaction_31" reversible="false">
				<ListOfSubstrates>
					<Substrate metabolite="Metabolite_86" stoichiometry="1"/>
				</ListOfSubstrates>
				<ListOfProducts>
					<Product metabolite="Metabolite_90" stoichiometry="1"/>
				</ListOfProducts>
				<ListOfConstants>
					<Constant key="Parameter_31" name="k1" value="25.809500"/>
				</ListOfConstants>
				<KineticLaw function="Function_13">
					<ListOfCallParameters>
						<CallParameter functionParameter="FunctionParameter_81">
							<SourceParameter reference="Parameter_31"/>
						</CallParameter>
						<CallParameter functionParameter="FunctionParameter_79">
							<SourceParameter reference="Metabolite_86"/>
						</CallParameter>
					</ListOfCallParameters>
				</KineticLaw>
			</Reaction>
			<Reaction key="Reaction_32" name="Reaction_32" reversible="false">
				<ListOfSubstrates>
					<Substrate metabolite="Metabolite_36" stoichiometry="1"/>
				</ListOfSubstrates>
				<ListOfProducts>
					<Product metabolite="Metabolite_55" stoichiometry="1"/>
					<Product metabolite="Metabolite_67" stoichiometry="1"/>
				</ListOfProducts>
				<ListOfConstants>
					<Constant key="Parameter_32" name="k1" value="31.003800"/>
				</ListOfConstants>
				<KineticLaw function="Function_13">
					<ListOfCallParameters>
						<CallParameter functionParameter="FunctionParameter_81">
							<SourceParameter reference="Parameter_32"/>
						</CallParameter>
						<CallParameter functionParameter="FunctionParameter_79">
							<SourceParameter reference="Metabolite_36"/>
						</CallParameter>
					</ListOfCallParameters>
				</KineticLaw>
			</Reaction>
			<Reaction key="Reaction_33" name="Reaction_33" reversible="false">
				<ListOfSubstrates>
					<Substrate metabolite="Metabolite_74" stoichiometry="1"/>
				</ListOfSubstrates>
				<ListOfProducts>
					<Product metabolite="Metabolite_31" stoichiometry="1"/>
				</ListOfProducts>
				<ListOfConstants>
					<Constant key="Parameter_33" name="k1" value="40.237100"/>
				</ListOfConstants>
				<KineticLaw function="Function_13">
					<ListOfCallParameters>
						<CallParameter functionParameter="FunctionParameter_81">
							<SourceParameter reference="Parameter_33"/>
						</CallParameter>
						<CallParameter functionParameter="FunctionParameter_79">
							<SourceParameter reference="Metabolite_74"/>
						</CallParameter>
					</ListOfCallParameters>
				</KineticLaw>
			</Reaction>
			<Reaction key="Reaction_34" name="Reaction_34" reversible="false">
				<ListOfSubstrates>
					<Substrate metabolite="Metabolite_24" stoichiometry="1"/>
					<Substrate metabolite="Metabolite_66" stoichiometry="1"/>
				</ListOfSubstrates>
				<ListOfProducts>
					<Product metabolite="Metabolite_30" stoichiometry="1"/>
				</ListOfProducts>
				<ListOfConstants>
					<Constant key="Parameter_34" name="k1" value="18.924500"/>
				</ListOfConstants>
				<KineticLaw function="Function_13">
					<ListOfCallParameters>
						<CallParameter functionParameter="FunctionParameter_81">
							<SourceParameter reference="Parameter_34"/>
						</CallParameter>
						<CallParameter functionParameter="FunctionParameter_79">
							<SourceParameter reference="Metabolite_24"/>
							<SourceParameter reference="Metabolite_66"/>
						</CallParameter>
					</ListOfCallParameters>
				</KineticLaw>
			</Reaction>
			<Reaction key="Reaction_35" name="Reaction_35" reversible="false">
				<ListOfSubstrates>
					<Substrate metabolite="Metabolite_91" stoichiometry="1"/>
				</ListOfSubstrates>
				<ListOfProducts>
					<Product metabolite="Metabolite_7" stoichiometry="1"/>
				</ListOfProducts>
				<ListOfConstants>
					<Constant key="Parameter_35" name="k1" value="46.189800"/>
				</ListOfConstants>
				<KineticLaw function="Function_13">
					<ListOfCallParameters>
						<CallParameter functionParameter="FunctionParameter_81">
							<SourceParameter reference="Parameter_35"/>
						</CallParameter>
						<CallParameter functionParameter="FunctionParameter_79">
							<SourceParameter reference="Metabolite_91"/>
						</CallParameter>
					</ListOfCallParameters>
				</KineticLaw>
			</Reaction>
			<Reaction key="Reaction_36" name="Reaction_36" reversible="false">
				<ListOfSubstrates>
					<Substrate metabolite="Metabolite_57" stoichiometry="1"/>
				</ListOfSubstrates>
				<ListOfProducts>
					<Product metabolite="Metabolite_87" stoichiometry="1"/>
				</ListOfProducts>
				<ListOfConstants>
					<Constant key="Parameter_36" name="k1" value="1.924190"/>
				</ListOfConstants>
				<KineticLaw function="Function_13">
					<ListOfCallParameters>
						<CallParameter functionParameter="FunctionParameter_81">
							<SourceParameter reference="Parameter_36"/>
						</CallParameter>
						<CallParameter functionParameter="FunctionParameter_79">
							<SourceParameter reference="Metabolite_57"/>
						</CallParameter>
					</ListOfCallParameters>
				</KineticLaw>
			</Reaction>
			<Reaction key="Reaction_37" name="Reaction_37" reversible="false">
				<ListOfSubstrates>
					<Substrate metabolite="Metabolite_83" stoichiometry="1"/>
				</ListOfSubstrates>
				<ListOfProducts>
					<Product metabolite="Metabolite_45" stoichiometry="1"/>
				</ListOfProducts>
				<ListOfConstants>
					<Constant key="Parameter_37" name="k1" value="14.586300"/>
				</ListOfConstants>
				<KineticLaw function="Function_13">
					<ListOfCallParameters>
						<CallParameter functionParameter="FunctionParameter_81">
							<SourceParameter reference="Parameter_37"/>
						</CallParameter>
						<CallParameter functionParameter="FunctionParameter_79">
							<SourceParameter reference="Metabolite_83"/>
						</CallParameter>
					</ListOfCallParameters>
				</KineticLaw>
			</Reaction>
			<Reaction key="Reaction_38" name="Reaction_38" reversible="false">
				<ListOfSubstrates>
					<Substrate metabolite="Metabolite_9" stoichiometry="1"/>
				</ListOfSubstrates>
				<ListOfProducts>
					<Product metabolite="Metabolite_58" stoichiometry="1"/>
					<Product metabolite="Metabolite_21" stoichiometry="1"/>
				</ListOfProducts>
				<ListOfConstants>
					<Constant key="Parameter_38" name="k1" value="34.633900"/>
				</ListOfConstants>
				<KineticLaw function="Function_13">
					<ListOfCallParameters>
						<CallParameter functionParameter="FunctionParameter_81">
							<SourceParameter reference="Parameter_38"/>
						</CallParameter>
						<CallParameter functionParameter="FunctionParameter_79">
							<SourceParameter reference="Metabolite_9"/>
						</CallParameter>
					</ListOfCallParameters>
				</KineticLaw>
			</Reaction>
			<Reaction key="Reaction_39" name="Reaction_39" reversible="false">
				<ListOfSubstrates>
					<Substrate metabolite="Metabolite_22" stoichiometry="1"/>
				</ListOfSubstrates>
				<ListOfProducts>
					<Product metabolite="Metabolite_46" stoichiometry="1"/>
				</ListOfProducts>
				<ListOfConstants>
					<Constant key="Parameter_39" name="k1" value="32.503700"/>
				</ListOfConstants>
				<KineticLaw function="Function_13">
					<ListOfCallParameters>
						<CallParameter functionParameter="FunctionParameter_81">
							<SourceParameter reference="Parameter_39"/>
						</CallParameter>
						<CallParameter functionParameter="FunctionParameter_79">
							<SourceParameter reference="Metabolite_22"/>
						</CallParameter>
					</ListOfCallParameters>
				</KineticLaw>
			</Reaction>
			<Reaction key="Reaction_40" name="Reaction_40" reversible="false">
				<ListOfSubstrates>
					<Substrate metabolite="Metabolite_30" stoichiometry="1"/>
				</ListOfSubstrates>
				<ListOfProducts>
					<Product metabolite="Metabolite_13" stoichiometry="1"/>
					<Product metabolite="Metabolite_68" stoichiometry="1"/>
				</ListOfProducts>
				<ListOfConstants>
					<Constant key="Parameter_40" name="k1" value="43.542300"/>
				</ListOfConstants>
				<KineticLaw function="Function_13">
					<ListOfCallParameters>
						<CallParameter functionParameter="FunctionParameter_81">
							<SourceParameter reference="Parameter_40"/>
						</CallParameter>
						<CallParameter functionParameter="FunctionParameter_79">
							<SourceParameter reference="Metabolite_30"/>
						</CallParameter>
					</ListOfCallParameters>
				</KineticLaw>
			</Reaction>
			<Reaction key="Reaction_41" name="Reaction_41" reversible="false">
				<ListOfSubstrates>
					<Substrate metabolite="Metabolite_91" stoichiometry="1"/>
				</ListOfSubstrates>
				<ListOfProducts>
					<Product metabolite="Metabolite_62" stoichiometry="1"/>
				</ListOfProducts>
				<ListOfConstants>
					<Constant key="Parameter_41" name="k1" value="35.425900"/>
				</ListOfConstants>
				<KineticLaw function="Function_13">
					<ListOfCallParameters>
						<CallParameter functionParameter="FunctionParameter_81">
							<SourceParameter reference="Parameter_41"/>
						</CallParameter>
						<CallParameter functionParameter="FunctionParameter_79">
							<SourceParameter reference="Metabolite_91"/>
						</CallParameter>
					</ListOfCallParameters>
				</KineticLaw>
			</Reaction>
			<Reaction key="Reaction_42" name="Reaction_42" reversible="false">
				<ListOfSubstrates>
					<Substrate metabolite="Metabolite_10" stoichiometry="1"/>
				</ListOfSubstrates>
				<ListOfProducts>
					<Product metabolite="Metabolite_59" stoichiometry="1"/>
					<Product metabolite="Metabolite_24" stoichiometry="1"/>
				</ListOfProducts>
				<ListOfConstants>
					<Constant key="Parameter_42" name="k1" value="42.953300"/>
				</ListOfConstants>
				<KineticLaw function="Function_13">
					<ListOfCallParameters>
						<CallParameter functionParameter="FunctionParameter_81">
							<SourceParameter reference="Parameter_42"/>
						</CallParameter>
						<CallParameter functionParameter="FunctionParameter_79">
							<SourceParameter reference="Metabolite_10"/>
						</CallParameter>
					</ListOfCallParameters>
				</KineticLaw>
			</Reaction>
			<Reaction key="Reaction_43" name="Reaction_43" reversible="false">
				<ListOfSubstrates>
					<Substrate metabolite="Metabolite_48" stoichiometry="1"/>
				</ListOfSubstrates>
				<ListOfProducts>
					<Product metabolite="Metabolite_83" stoichiometry="1"/>
					<Product metabolite="Metabolite_95" stoichiometry="1"/>
				</ListOfProducts>
				<ListOfConstants>
					<Constant key="Parameter_43" name="k1" value="21.305000"/>
				</ListOfConstants>
				<KineticLaw function="Function_13">
					<ListOfCallParameters>
						<CallParameter functionParameter="FunctionParameter_81">
							<SourceParameter reference="Parameter_43"/>
						</CallParameter>
						<CallParameter functionParameter="FunctionParameter_79">
							<SourceParameter reference="Metabolite_48"/>
						</CallParameter>
					</ListOfCallParameters>
				</KineticLaw>
			</Reaction>
			<Reaction key="Reaction_44" name="Reaction_44" reversible="false">
				<ListOfSubstrates>
					<Substrate metabolite="Metabolite_2" stoichiometry="1"/>
				</ListOfSubstrates>
				<ListOfProducts>
					<Product metabolite="Metabolite_50" stoichiometry="1"/>
				</ListOfProducts>
				<ListOfConstants>
					<Constant key="Parameter_44" name="k1" value="7.054350"/>
				</ListOfConstants>
				<KineticLaw function="Function_13">
					<ListOfCallParameters>
						<CallParameter functionParameter="FunctionParameter_81">
							<SourceParameter reference="Parameter_44"/>
						</CallParameter>
						<CallParameter functionParameter="FunctionParameter_79">
							<SourceParameter reference="Metabolite_2"/>
						</CallParameter>
					</ListOfCallParameters>
				</KineticLaw>
			</Reaction>
			<Reaction key="Reaction_45" name="Reaction_45" reversible="false">
				<ListOfSubstrates>
					<Substrate metabolite="Metabolite_36" stoichiometry="1"/>
					<Substrate metabolite="Metabolite_74" stoichiometry="1"/>
				</ListOfSubstrates>
				<ListOfProducts>
					<Product metabolite="Metabolite_20" stoichiometry="1"/>
				</ListOfProducts>
				<ListOfConstants>
					<Constant key="Parameter_45" name="k1" value="41.566200"/>
				</ListOfConstants>
				<KineticLaw function="Function_13">
					<ListOfCallParameters>
						<CallParameter functionParameter="FunctionParameter_81">
							<SourceParameter reference="Parameter_45"/>
						</CallParameter>
						<CallParameter functionParameter="FunctionParameter_79">
							<SourceParameter reference="Metabolite_36"/>
							<SourceParameter reference="Metabolite_74"/>
						</CallParameter>
					</ListOfCallParameters>
				</KineticLaw>
			</Reaction>
			<Reaction key="Reaction_46" name="Reaction_46" reversible="false">
				<ListOfSubstrates>
					<Substrate metabolite="Metabolite_99" stoichiometry="1"/>
				</ListOfSubstrates>
				<ListOfProducts>
					<Product metabolite="Metabolite_68" stoichiometry="1"/>
				</ListOfProducts>
				<ListOfConstants>
					<Constant key="Parameter_46" name="k1" value="25.231200"/>
				</ListOfConstants>
				<KineticLaw function="Function_13">
					<ListOfCallParameters>
						<CallParameter functionParameter="FunctionParameter_81">
							<SourceParameter reference="Parameter_46"/>
						</CallParameter>
						<CallParameter functionParameter="FunctionParameter_79">
							<SourceParameter reference="Metabolite_99"/>
						</CallParameter>
					</ListOfCallParameters>
				</KineticLaw>
			</Reaction>
			<Reaction key="Reaction_47" name="Reaction_47" reversible="false">
				<ListOfSubstrates>
					<Substrate metabolite="Metabolite_81" stoichiometry="1"/>
					<Substrate metabolite="Metabolite_34" stoichiometry="1"/>
				</ListOfSubstrates>
				<ListOfProducts>
					<Product metabolite="Metabolite_53" stoichiometry="1"/>
				</ListOfProducts>
				<ListOfConstants>
					<Constant key="Parameter_47" name="k1" value="0.212104"/>
				</ListOfConstants>
				<KineticLaw function="Function_13">
					<ListOfCallParameters>
						<CallParameter functionParameter="FunctionParameter_81">
							<SourceParameter reference="Parameter_47"/>
						</CallParameter>
						<CallParameter functionParameter="FunctionParameter_79">
							<SourceParameter reference="Metabolite_81"/>
							<SourceParameter reference="Metabolite_34"/>
						</CallParameter>
					</ListOfCallParameters>
				</KineticLaw>
			</Reaction>
			<Reaction key="Reaction_48" name="Reaction_48" reversible="false">
				<ListOfSubstrates>
					<Substrate metabolite="Metabolite_18" stoichiometry="1"/>
					<Substrate metabolite="Metabolite_38" stoichiometry="1"/>
				</ListOfSubstrates>
				<ListOfProducts>
					<Product metabolite="Metabolite_0" stoichiometry="1"/>
				</ListOfProducts>
				<ListOfConstants>
					<Constant key="Parameter_48" name="k1" value="9.613330"/>
				</ListOfConstants>
				<KineticLaw function="Function_13">
					<ListOfCallParameters>
						<CallParameter functionParameter="FunctionParameter_81">
							<SourceParameter reference="Parameter_48"/>
						</CallParameter>
						<CallParameter functionParameter="FunctionParameter_79">
							<SourceParameter reference="Metabolite_18"/>
							<SourceParameter reference="Metabolite_38"/>
						</CallParameter>
					</ListOfCallParameters>
				</KineticLaw>
			</Reaction>
			<Reaction key="Reaction_49" name="Reaction_49" reversible="false">
				<ListOfSubstrates>
					<Substrate metabolite="Metabolite_27" stoichiometry="1"/>
				</ListOfSubstrates>
				<ListOfProducts>
					<Product metabolite="Metabolite_67" stoichiometry="1"/>
					<Product metabolite="Metabolite_28" stoichiometry="1"/>
				</ListOfProducts>
				<ListOfConstants>
					<Constant key="Parameter_49" name="k1" value="16.531900"/>
				</ListOfConstants>
				<KineticLaw function="Function_13">
					<ListOfCallParameters>
						<CallParameter functionParameter="FunctionParameter_81">
							<SourceParameter reference="Parameter_49"/>
						</CallParameter>
						<CallParameter functionParameter="FunctionParameter_79">
							<SourceParameter reference="Metabolite_27"/>
						</CallParameter>
					</ListOfCallParameters>
				</KineticLaw>
			</Reaction>
			<Reaction key="Reaction_50" name="Reaction_50" reversible="false">
				<ListOfSubstrates>
					<Substrate metabolite="Metabolite_21" stoichiometry="1"/>
					<Substrate metabolite="Metabolite_10" stoichiometry="1"/>
				</ListOfSubstrates>
				<ListOfProducts>
					<Product metabolite="Metabolite_17" stoichiometry="1"/>
				</ListOfProducts>
				<ListOfConstants>
					<Constant key="Parameter_50" name="k1" value="0.927763"/>
				</ListOfConstants>
				<KineticLaw function="Function_13">
					<ListOfCallParameters>
						<CallParameter functionParameter="FunctionParameter_81">
							<SourceParameter reference="Parameter_50"/>
						</CallParameter>
						<CallParameter functionParameter="FunctionParameter_79">
							<SourceParameter reference="Metabolite_21"/>
							<SourceParameter reference="Metabolite_10"/>
						</CallParameter>
					</ListOfCallParameters>
				</KineticLaw>
			</Reaction>
			<Reaction key="Reaction_51" name="Reaction_51" reversible="false">
				<ListOfSubstrates>
					<Substrate metabolite="Metabolite_14" stoichiometry="1"/>
					<Substrate metabolite="Metabolite_9" stoichiometry="1"/>
				</ListOfSubstrates>
				<ListOfProducts>
					<Product metabolite="Metabolite_16" stoichiometry="1"/>
				</ListOfProducts>
				<ListOfConstants>
					<Constant key="Parameter_51" name="k1" value="25.708800"/>
				</ListOfConstants>
				<KineticLaw function="Function_13">
					<ListOfCallParameters>
						<CallParameter functionParameter="FunctionParameter_81">
							<SourceParameter reference="Parameter_51"/>
						</CallParameter>
						<CallParameter functionParameter="FunctionParameter_79">
							<SourceParameter reference="Metabolite_14"/>
							<SourceParameter reference="Metabolite_9"/>
						</CallParameter>
					</ListOfCallParameters>
				</KineticLaw>
			</Reaction>
			<Reaction key="Reaction_52" name="Reaction_52" reversible="false">
				<ListOfSubstrates>
					<Substrate metabolite="Metabolite_51" stoichiometry="1"/>
				</ListOfSubstrates>
				<ListOfProducts>
					<Product metabolite="Metabolite_0" stoichiometry="1"/>
					<Product metabolite="Metabolite_49" stoichiometry="1"/>
				</ListOfProducts>
				<ListOfConstants>
					<Constant key="Parameter_52" name="k1" value="12.163200"/>
				</ListOfConstants>
				<KineticLaw function="Function_13">
					<ListOfCallParameters>
						<CallParameter functionParameter="FunctionParameter_81">
							<SourceParameter reference="Parameter_52"/>
						</CallParameter>
						<CallParameter functionParameter="FunctionParameter_79">
							<SourceParameter reference="Metabolite_51"/>
						</CallParameter>
					</ListOfCallParameters>
				</KineticLaw>
			</Reaction>
			<Reaction key="Reaction_53" name="Reaction_53" reversible="false">
				<ListOfSubstrates>
					<Substrate metabolite="Metabolite_56" stoichiometry="1"/>
					<Substrate metabolite="Metabolite_98" stoichiometry="1"/>
				</ListOfSubstrates>
				<ListOfProducts>
					<Product metabolite="Metabolite_3" stoichiometry="1"/>
				</ListOfProducts>
				<ListOfConstants>
					<Constant key="Parameter_53" name="k1" value="11.308600"/>
				</ListOfConstants>
				<KineticLaw function="Function_13">
					<ListOfCallParameters>
						<CallParameter functionParameter="FunctionParameter_81">
							<SourceParameter reference="Parameter_53"/>
						</CallParameter>
						<CallParameter functionParameter="FunctionParameter_79">
							<SourceParameter reference="Metabolite_56"/>
							<SourceParameter reference="Metabolite_98"/>
						</CallParameter>
					</ListOfCallParameters>
				</KineticLaw>
			</Reaction>
			<Reaction key="Reaction_54" name="Reaction_54" reversible="false">
				<ListOfSubstrates>
					<Substrate metabolite="Metabolite_8" stoichiometry="1"/>
				</ListOfSubstrates>
				<ListOfProducts>
					<Product metabolite="Metabolite_44" stoichiometry="1"/>
					<Product metabolite="Metabolite_9" stoichiometry="1"/>
				</ListOfProducts>
				<ListOfConstants>
					<Constant key="Parameter_54" name="k1" value="40.665900"/>
				</ListOfConstants>
				<KineticLaw function="Function_13">
					<ListOfCallParameters>
						<CallParameter functionParameter="FunctionParameter_81">
							<SourceParameter reference="Parameter_54"/>
						</CallParameter>
						<CallParameter functionParameter="FunctionParameter_79">
							<SourceParameter reference="Metabolite_8"/>
						</CallParameter>
					</ListOfCallParameters>
				</KineticLaw>
			</Reaction>
			<Reaction key="Reaction_55" name="Reaction_55" reversible="false">
				<ListOfSubstrates>
					<Substrate metabolite="Metabolite_2" stoichiometry="1"/>
					<Substrate metabolite="Metabolite_95" stoichiometry="1"/>
				</ListOfSubstrates>
				<ListOfProducts>
					<Product metabolite="Metabolite_85" stoichiometry="1"/>
				</ListOfProducts>
				<ListOfConstants>
					<Constant key="Parameter_55" name="k1" value="40.266100"/>
				</ListOfConstants>
				<KineticLaw function="Function_13">
					<ListOfCallParameters>
						<CallParameter functionParameter="FunctionParameter_81">
							<SourceParameter reference="Parameter_55"/>
						</CallParameter>
						<CallParameter functionParameter="FunctionParameter_79">
							<SourceParameter reference="Metabolite_2"/>
							<SourceParameter reference="Metabolite_95"/>
						</CallParameter>
					</ListOfCallParameters>
				</KineticLaw>
			</Reaction>
			<Reaction key="Reaction_56" name="Reaction_56" reversible="false">
				<ListOfSubstrates>
					<Substrate metabolite="Metabolite_43" stoichiometry="1"/>
				</ListOfSubstrates>
				<ListOfProducts>
					<Product metabolite="Metabolite_23" stoichiometry="1"/>
				</ListOfProducts>
				<ListOfConstants>
					<Constant key="Parameter_56" name="k1" value="49.331600"/>
				</ListOfConstants>
				<KineticLaw function="Function_13">
					<ListOfCallParameters>
						<CallParameter functionParameter="FunctionParameter_81">
							<SourceParameter reference="Parameter_56"/>
						</CallParameter>
						<CallParameter functionParameter="FunctionParameter_79">
							<SourceParameter reference="Metabolite_43"/>
						</CallParameter>
					</ListOfCallParameters>
				</KineticLaw>
			</Reaction>
			<Reaction key="Reaction_57" name="Reaction_57" reversible="false">
				<ListOfSubstrates>
					<Substrate metabolite="Metabolite_14" stoichiometry="1"/>
				</ListOfSubstrates>
				<ListOfProducts>
					<Product metabolite="Metabolite_3" stoichiometry="1"/>
				</ListOfProducts>
				<ListOfConstants>
					<Constant key="Parameter_57" name="k1" value="10.910400"/>
				</ListOfConstants>
				<KineticLaw function="Function_13">
					<ListOfCallParameters>
						<CallParameter functionParameter="FunctionParameter_81">
							<SourceParameter reference="Parameter_57"/>
						</CallParameter>
						<CallParameter functionParameter="FunctionParameter_79">
							<SourceParameter reference="Metabolite_14"/>
						</CallParameter>
					</ListOfCallParameters>
				</KineticLaw>
			</Reaction>
			<Reaction key="Reaction_58" name="Reaction_58" reversible="false">
				<ListOfSubstrates>
					<Substrate metabolite="Metabolite_80" stoichiometry="1"/>
				</ListOfSubstrates>
				<ListOfProducts>
					<Product metabolite="Metabolite_96" stoichiometry="1"/>
					<Product metabolite="Metabolite_98" stoichiometry="1"/>
				</ListOfProducts>
				<ListOfConstants>
					<Constant key="Parameter_58" name="k1" value="47.711100"/>
				</ListOfConstants>
				<KineticLaw function="Function_13">
					<ListOfCallParameters>
						<CallParameter functionParameter="FunctionParameter_81">
							<SourceParameter reference="Parameter_58"/>
						</CallParameter>
						<CallParameter functionParameter="FunctionParameter_79">
							<SourceParameter reference="Metabolite_80"/>
						</CallParameter>
					</ListOfCallParameters>
				</KineticLaw>
			</Reaction>
			<Reaction key="Reaction_59" name="Reaction_59" reversible="false">
				<ListOfSubstrates>
					<Substrate metabolite="Metabolite_57" stoichiometry="1"/>
				</ListOfSubstrates>
				<ListOfProducts>
					<Product metabolite="Metabolite_72" stoichiometry="1"/>
					<Product metabolite="Metabolite_22" stoichiometry="1"/>
				</ListOfProducts>
				<ListOfConstants>
					<Constant key="Parameter_59" name="k1" value="34.089200"/>
				</ListOfConstants>
				<KineticLaw function="Function_13">
					<ListOfCallParameters>
						<CallParameter functionParameter="FunctionParameter_81">
							<SourceParameter reference="Parameter_59"/>
						</CallParameter>
						<CallParameter functionParameter="FunctionParameter_79">
							<SourceParameter reference="Metabolite_57"/>
						</CallParameter>
					</ListOfCallParameters>
				</KineticLaw>
			</Reaction>
			<Reaction key="Reaction_60" name="Reaction_60" reversible="false">
				<ListOfSubstrates>
					<Substrate metabolite="Metabolite_92" stoichiometry="1"/>
					<Substrate metabolite="Metabolite_38" stoichiometry="1"/>
				</ListOfSubstrates>
				<ListOfProducts>
					<Product metabolite="Metabolite_79" stoichiometry="1"/>
				</ListOfProducts>
				<ListOfConstants>
					<Constant key="Parameter_60" name="k1" value="25.420400"/>
				</ListOfConstants>
				<KineticLaw function="Function_13">
					<ListOfCallParameters>
						<CallParameter functionParameter="FunctionParameter_81">
							<SourceParameter reference="Parameter_60"/>
						</CallParameter>
						<CallParameter functionParameter="FunctionParameter_79">
							<SourceParameter reference="Metabolite_92"/>
							<SourceParameter reference="Metabolite_38"/>
						</CallParameter>
					</ListOfCallParameters>
				</KineticLaw>
			</Reaction>
			<Reaction key="Reaction_61" name="Reaction_61" reversible="false">
				<ListOfSubstrates>
					<Substrate metabolite="Metabolite_15" stoichiometry="1"/>
					<Substrate metabolite="Metabolite_88" stoichiometry="1"/>
				</ListOfSubstrates>
				<ListOfProducts>
					<Product metabolite="Metabolite_56" stoichiometry="1"/>
				</ListOfProducts>
				<ListOfConstants>
					<Constant key="Parameter_61" name="k1" value="2.636800"/>
				</ListOfConstants>
				<KineticLaw function="Function_13">
					<ListOfCallParameters>
						<CallParameter functionParameter="FunctionParameter_81">
							<SourceParameter reference="Parameter_61"/>
						</CallParameter>
						<CallParameter functionParameter="FunctionParameter_79">
							<SourceParameter reference="Metabolite_15"/>
							<SourceParameter reference="Metabolite_88"/>
						</CallParameter>
					</ListOfCallParameters>
				</KineticLaw>
			</Reaction>
			<Reaction key="Reaction_62" name="Reaction_62" reversible="false">
				<ListOfSubstrates>
					<Substrate metabolite="Metabolite_72" stoichiometry="1"/>
				</ListOfSubstrates>
				<ListOfProducts>
					<Product metabolite="Metabolite_55" stoichiometry="1"/>
				</ListOfProducts>
				<ListOfConstants>
					<Constant key="Parameter_62" name="k1" value="34.514900"/>
				</ListOfConstants>
				<KineticLaw function="Function_13">
					<ListOfCallParameters>
						<CallParameter functionParameter="FunctionParameter_81">
							<SourceParameter reference="Parameter_62"/>
						</CallParameter>
						<CallParameter functionParameter="FunctionParameter_79">
							<SourceParameter reference="Metabolite_72"/>
						</CallParameter>
					</ListOfCallParameters>
				</KineticLaw>
			</Reaction>
			<Reaction key="Reaction_63" name="Reaction_63" reversible="false">
				<ListOfSubstrates>
					<Substrate metabolite="Metabolite_46" stoichiometry="1"/>
				</ListOfSubstrates>
				<ListOfProducts>
					<Product metabolite="Metabolite_62" stoichiometry="1"/>
				</ListOfProducts>
				<ListOfConstants>
					<Constant key="Parameter_63" name="k1" value="21.811600"/>
				</ListOfConstants>
				<KineticLaw function="Function_13">
					<ListOfCallParameters>
						<CallParameter functionParameter="FunctionParameter_81">
							<SourceParameter reference="Parameter_63"/>
						</CallParameter>
						<CallParameter functionParameter="FunctionParameter_79">
							<SourceParameter reference="Metabolite_46"/>
						</CallParameter>
					</ListOfCallParameters>
				</KineticLaw>
			</Reaction>
			<Reaction key="Reaction_64" name="Reaction_64" reversible="false">
				<ListOfSubstrates>
					<Substrate metabolite="Metabolite_75" stoichiometry="1"/>
				</ListOfSubstrates>
				<ListOfProducts>
					<Product metabolite="Metabolite_33" stoichiometry="1"/>
					<Product metabolite="Metabolite_69" stoichiometry="1"/>
				</ListOfProducts>
				<ListOfConstants>
					<Constant key="Parameter_64" name="k1" value="15.602600"/>
				</ListOfConstants>
				<KineticLaw function="Function_13">
					<ListOfCallParameters>
						<CallParameter functionParameter="FunctionParameter_81">
							<SourceParameter reference="Parameter_64"/>
						</CallParameter>
						<CallParameter functionParameter="FunctionParameter_79">
							<SourceParameter reference="Metabolite_75"/>
						</CallParameter>
					</ListOfCallParameters>
				</KineticLaw>
			</Reaction>
			<Reaction key="Reaction_65" name="Reaction_65" reversible="false">
				<ListOfSubstrates>
					<Substrate metabolite="Metabolite_81" stoichiometry="1"/>
				</ListOfSubstrates>
				<ListOfProducts>
					<Product metabolite="Metabolite_98" stoichiometry="1"/>
				</ListOfProducts>
				<ListOfConstants>
					<Constant key="Parameter_65" name="k1" value="28.780500"/>
				</ListOfConstants>
				<KineticLaw function="Function_13">
					<ListOfCallParameters>
						<CallParameter functionParameter="FunctionParameter_81">
							<SourceParameter reference="Parameter_65"/>
						</CallParameter>
						<CallParameter functionParameter="FunctionParameter_79">
							<SourceParameter reference="Metabolite_81"/>
						</CallParameter>
					</ListOfCallParameters>
				</KineticLaw>
			</Reaction>
			<Reaction key="Reaction_66" name="Reaction_66" reversible="false">
				<ListOfSubstrates>
					<Substrate metabolite="Metabolite_89" stoichiometry="1"/>
				</ListOfSubstrates>
				<ListOfProducts>
					<Product metabolite="Metabolite_75" stoichiometry="1"/>
					<Product metabolite="Metabolite_12" stoichiometry="1"/>
				</ListOfProducts>
				<ListOfConstants>
					<Constant key="Parameter_66" name="k1" value="45.802200"/>
				</ListOfConstants>
				<KineticLaw function="Function_13">
					<ListOfCallParameters>
						<CallParameter functionParameter="FunctionParameter_81">
							<SourceParameter reference="Parameter_66"/>
						</CallParameter>
						<CallParameter functionParameter="FunctionParameter_79">
							<SourceParameter reference="Metabolite_89"/>
						</CallParameter>
					</ListOfCallParameters>
				</KineticLaw>
			</Reaction>
			<Reaction key="Reaction_67" name="Reaction_67" reversible="false">
				<ListOfSubstrates>
					<Substrate metabolite="Metabolite_10" stoichiometry="1"/>
				</ListOfSubstrates>
				<ListOfProducts>
					<Product metabolite="Metabolite_3" stoichiometry="1"/>
					<Product metabolite="Metabolite_69" stoichiometry="1"/>
				</ListOfProducts>
				<ListOfConstants>
					<Constant key="Parameter_67" name="k1" value="29.438200"/>
				</ListOfConstants>
				<KineticLaw function="Function_13">
					<ListOfCallParameters>
						<CallParameter functionParameter="FunctionParameter_81">
							<SourceParameter reference="Parameter_67"/>
						</CallParameter>
						<CallParameter functionParameter="FunctionParameter_79">
							<SourceParameter reference="Metabolite_10"/>
						</CallParameter>
					</ListOfCallParameters>
				</KineticLaw>
			</Reaction>
			<Reaction key="Reaction_68" name="Reaction_68" reversible="false">
				<ListOfSubstrates>
					<Substrate metabolite="Metabolite_88" stoichiometry="1"/>
				</ListOfSubstrates>
				<ListOfProducts>
					<Product metabolite="Metabolite_1" stoichiometry="1"/>
					<Product metabolite="Metabolite_89" stoichiometry="1"/>
				</ListOfProducts>
				<ListOfConstants>
					<Constant key="Parameter_68" name="k1" value="36.321600"/>
				</ListOfConstants>
				<KineticLaw function="Function_13">
					<ListOfCallParameters>
						<CallParameter functionParameter="FunctionParameter_81">
							<SourceParameter reference="Parameter_68"/>
						</CallParameter>
						<CallParameter functionParameter="FunctionParameter_79">
							<SourceParameter reference="Metabolite_88"/>
						</CallParameter>
					</ListOfCallParameters>
				</KineticLaw>
			</Reaction>
			<Reaction key="Reaction_69" name="Reaction_69" reversible="false">
				<ListOfSubstrates>
					<Substrate metabolite="Metabolite_85" stoichiometry="1"/>
				</ListOfSubstrates>
				<ListOfProducts>
					<Product metabolite="Metabolite_82" stoichiometry="1"/>
				</ListOfProducts>
				<ListOfConstants>
					<Constant key="Parameter_69" name="k1" value="31.632400"/>
				</ListOfConstants>
				<KineticLaw function="Function_13">
					<ListOfCallParameters>
						<CallParameter functionParameter="FunctionParameter_81">
							<SourceParameter reference="Parameter_69"/>
						</CallParameter>
						<CallParameter functionParameter="FunctionParameter_79">
							<SourceParameter reference="Metabolite_85"/>
						</CallParameter>
					</ListOfCallParameters>
				</KineticLaw>
			</Reaction>
			<Reaction key="Reaction_70" name="Reaction_70" reversible="false">
				<ListOfSubstrates>
					<Substrate metabolite="Metabolite_55" stoichiometry="1"/>
					<Substrate metabolite="Metabolite_34" stoichiometry="1"/>
				</ListOfSubstrates>
				<ListOfProducts>
					<Product metabolite="Metabolite_49" stoichiometry="1"/>
				</ListOfProducts>
				<ListOfConstants>
					<Constant key="Parameter_70" name="k1" value="4.821920"/>
				</ListOfConstants>
				<KineticLaw function="Function_13">
					<ListOfCallParameters>
						<CallParameter functionParameter="FunctionParameter_81">
							<SourceParameter reference="Parameter_70"/>
						</CallParameter>
						<CallParameter functionParameter="FunctionParameter_79">
							<SourceParameter reference="Metabolite_55"/>
							<SourceParameter reference="Metabolite_34"/>
						</CallParameter>
					</ListOfCallParameters>
				</KineticLaw>
			</Reaction>
			<Reaction key="Reaction_71" name="Reaction_71" reversible="false">
				<ListOfSubstrates>
					<Substrate metabolite="Metabolite_23" stoichiometry="1"/>
					<Substrate metabolite="Metabolite_79" stoichiometry="1"/>
				</ListOfSubstrates>
				<ListOfProducts>
					<Product metabolite="Metabolite_96" stoichiometry="1"/>
				</ListOfProducts>
				<ListOfConstants>
					<Constant key="Parameter_71" name="k1" value="11.854900"/>
				</ListOfConstants>
				<KineticLaw function="Function_13">
					<ListOfCallParameters>
						<CallParameter functionParameter="FunctionParameter_81">
							<SourceParameter reference="Parameter_71"/>
						</CallParameter>
						<CallParameter functionParameter="FunctionParameter_79">
							<SourceParameter reference="Metabolite_23"/>
							<SourceParameter reference="Metabolite_79"/>
						</CallParameter>
					</ListOfCallParameters>
				</KineticLaw>
			</Reaction>
			<Reaction key="Reaction_72" name="Reaction_72" reversible="false">
				<ListOfSubstrates>
					<Substrate metabolite="Metabolite_66" stoichiometry="1"/>
					<Substrate metabolite="Metabolite_49" stoichiometry="1"/>
				</ListOfSubstrates>
				<ListOfProducts>
					<Product metabolite="Metabolite_93" stoichiometry="1"/>
				</ListOfProducts>
				<ListOfConstants>
					<Constant key="Parameter_72" name="k1" value="24.015000"/>
				</ListOfConstants>
				<KineticLaw function="Function_13">
					<ListOfCallParameters>
						<CallParameter functionParameter="FunctionParameter_81">
							<SourceParameter reference="Parameter_72"/>
						</CallParameter>
						<CallParameter functionParameter="FunctionParameter_79">
							<SourceParameter reference="Metabolite_66"/>
							<SourceParameter reference="Metabolite_49"/>
						</CallParameter>
					</ListOfCallParameters>
				</KineticLaw>
			</Reaction>
			<Reaction key="Reaction_73" name="Reaction_73" reversible="false">
				<ListOfSubstrates>
					<Substrate metabolite="Metabolite_86" stoichiometry="1"/>
				</ListOfSubstrates>
				<ListOfProducts>
					<Product metabolite="Metabolite_63" stoichiometry="1"/>
					<Product metabolite="Metabolite_13" stoichiometry="1"/>
				</ListOfProducts>
				<ListOfConstants>
					<Constant key="Parameter_73" name="k1" value="23.580100"/>
				</ListOfConstants>
				<KineticLaw function="Function_13">
					<ListOfCallParameters>
						<CallParameter functionParameter="FunctionParameter_81">
							<SourceParameter reference="Parameter_73"/>
						</CallParameter>
						<CallParameter functionParameter="FunctionParameter_79">
							<SourceParameter reference="Metabolite_86"/>
						</CallParameter>
					</ListOfCallParameters>
				</KineticLaw>
			</Reaction>
			<Reaction key="Reaction_74" name="Reaction_74" reversible="false">
				<ListOfSubstrates>
					<Substrate metabolite="Metabolite_85" stoichiometry="1"/>
					<Substrate metabolite="Metabolite_53" stoichiometry="1"/>
				</ListOfSubstrates>
				<ListOfProducts>
					<Product metabolite="Metabolite_12" stoichiometry="1"/>
				</ListOfProducts>
				<ListOfConstants>
					<Constant key="Parameter_74" name="k1" value="34.302800"/>
				</ListOfConstants>
				<KineticLaw function="Function_13">
					<ListOfCallParameters>
						<CallParameter functionParameter="FunctionParameter_81">
							<SourceParameter reference="Parameter_74"/>
						</CallParameter>
						<CallParameter functionParameter="FunctionParameter_79">
							<SourceParameter reference="Metabolite_85"/>
							<SourceParameter reference="Metabolite_53"/>
						</CallParameter>
					</ListOfCallParameters>
				</KineticLaw>
			</Reaction>
			<Reaction key="Reaction_75" name="Reaction_75" reversible="false">
				<ListOfSubstrates>
					<Substrate metabolite="Metabolite_46" stoichiometry="1"/>
				</ListOfSubstrates>
				<ListOfProducts>
					<Product metabolite="Metabolite_82" stoichiometry="1"/>
					<Product metabolite="Metabolite_81" stoichiometry="1"/>
				</ListOfProducts>
				<ListOfConstants>
					<Constant key="Parameter_75" name="k1" value="46.221800"/>
				</ListOfConstants>
				<KineticLaw function="Function_13">
					<ListOfCallParameters>
						<CallParameter functionParameter="FunctionParameter_81">
							<SourceParameter reference="Parameter_75"/>
						</CallParameter>
						<CallParameter functionParameter="FunctionParameter_79">
							<SourceParameter reference="Metabolite_46"/>
						</CallParameter>
					</ListOfCallParameters>
				</KineticLaw>
			</Reaction>
			<Reaction key="Reaction_76" name="Reaction_76" reversible="false">
				<ListOfSubstrates>
					<Substrate metabolite="Metabolite_61" stoichiometry="1"/>
					<Substrate metabolite="Metabolite_35" stoichiometry="1"/>
				</ListOfSubstrates>
				<ListOfProducts>
					<Product metabolite="Metabolite_50" stoichiometry="1"/>
				</ListOfProducts>
				<ListOfConstants>
					<Constant key="Parameter_76" name="k1" value="36.198000"/>
				</ListOfConstants>
				<KineticLaw function="Function_13">
					<ListOfCallParameters>
						<CallParameter functionParameter="FunctionParameter_81">
							<SourceParameter reference="Parameter_76"/>
						</CallParameter>
						<CallParameter functionParameter="FunctionParameter_79">
							<SourceParameter reference="Metabolite_61"/>
							<SourceParameter reference="Metabolite_35"/>
						</CallParameter>
					</ListOfCallParameters>
				</KineticLaw>
			</Reaction>
			<Reaction key="Reaction_77" name="Reaction_77" reversible="false">
				<ListOfSubstrates>
					<Substrate metabolite="Metabolite_77" stoichiometry="1"/>
					<Substrate metabolite="Metabolite_73" stoichiometry="1"/>
				</ListOfSubstrates>
				<ListOfProducts>
					<Product metabolite="Metabolite_70" stoichiometry="1"/>
				</ListOfProducts>
				<ListOfConstants>
					<Constant key="Parameter_77" name="k1" value="40.116600"/>
				</ListOfConstants>
				<KineticLaw function="Function_13">
					<ListOfCallParameters>
						<CallParameter functionParameter="FunctionParameter_81">
							<SourceParameter reference="Parameter_77"/>
						</CallParameter>
						<CallParameter functionParameter="FunctionParameter_79">
							<SourceParameter reference="Metabolite_77"/>
							<SourceParameter reference="Metabolite_73"/>
						</CallParameter>
					</ListOfCallParameters>
				</KineticLaw>
			</Reaction>
			<Reaction key="Reaction_78" name="Reaction_78" reversible="false">
				<ListOfSubstrates>
					<Substrate metabolite="Metabolite_32" stoichiometry="1"/>
				</ListOfSubstrates>
				<ListOfProducts>
					<Product metabolite="Metabolite_5" stoichiometry="1"/>
					<Product metabolite="Metabolite_93" stoichiometry="1"/>
				</ListOfProducts>
				<ListOfConstants>
					<Constant key="Parameter_78" name="k1" value="28.666000"/>
				</ListOfConstants>
				<KineticLaw function="Function_13">
					<ListOfCallParameters>
						<CallParameter functionParameter="FunctionParameter_81">
							<SourceParameter reference="Parameter_78"/>
						</CallParameter>
						<CallParameter functionParameter="FunctionParameter_79">
							<SourceParameter reference="Metabolite_32"/>
						</CallParameter>
					</ListOfCallParameters>
				</KineticLaw>
			</Reaction>
			<Reaction key="Reaction_79" name="Reaction_79" reversible="false">
				<ListOfSubstrates>
					<Substrate metabolite="Metabolite_31" stoichiometry="1"/>
				</ListOfSubstrates>
				<ListOfProducts>
					<Product metabolite="Metabolite_92" stoichiometry="1"/>
				</ListOfProducts>
				<ListOfConstants>
					<Constant key="Parameter_79" name="k1" value="21.547600"/>
				</ListOfConstants>
				<KineticLaw function="Function_13">
					<ListOfCallParameters>
						<CallParameter functionParameter="FunctionParameter_81">
							<SourceParameter reference="Parameter_79"/>
						</CallParameter>
						<CallParameter functionParameter="FunctionParameter_79">
							<SourceParameter reference="Metabolite_31"/>
						</CallParameter>
					</ListOfCallParameters>
				</KineticLaw>
			</Reaction>
			<Reaction key="Reaction_80" name="Reaction_80" reversible="false">
				<ListOfSubstrates>
					<Substrate metabolite="Metabolite_13" stoichiometry="1"/>
					<Substrate metabolite="Metabolite_74" stoichiometry="1"/>
				</ListOfSubstrates>
				<ListOfProducts>
					<Product metabolite="Metabolite_70" stoichiometry="1"/>
				</ListOfProducts>
				<ListOfConstants>
					<Constant key="Parameter_80" name="k1" value="13.962200"/>
				</ListOfConstants>
				<KineticLaw function="Function_13">
					<ListOfCallParameters>
						<CallParameter functionParameter="FunctionParameter_81">
							<SourceParameter reference="Parameter_80"/>
						</CallParameter>
						<CallParameter functionParameter="FunctionParameter_79">
							<SourceParameter reference="Metabolite_13"/>
							<SourceParameter reference="Metabolite_74"/>
						</CallParameter>
					</ListOfCallParameters>
				</KineticLaw>
			</Reaction>
			<Reaction key="Reaction_81" name="Reaction_81" reversible="false">
				<ListOfSubstrates>
					<Substrate metabolite="Metabolite_19" stoichiometry="1"/>
					<Substrate metabolite="Metabolite_25" stoichiometry="1"/>
				</ListOfSubstrates>
				<ListOfProducts>
					<Product metabolite="Metabolite_76" stoichiometry="1"/>
				</ListOfProducts>
				<ListOfConstants>
					<Constant key="Parameter_81" name="k1" value="8.568070"/>
				</ListOfConstants>
				<KineticLaw function="Function_13">
					<ListOfCallParameters>
						<CallParameter functionParameter="FunctionParameter_81">
							<SourceParameter reference="Parameter_81"/>
						</CallParameter>
						<CallParameter functionParameter="FunctionParameter_79">
							<SourceParameter reference="Metabolite_19"/>
							<SourceParameter reference="Metabolite_25"/>
						</CallParameter>
					</ListOfCallParameters>
				</KineticLaw>
			</Reaction>
			<Reaction key="Reaction_82" name="Reaction_82" reversible="false">
				<ListOfSubstrates>
					<Substrate metabolite="Metabolite_70" stoichiometry="1"/>
					<Substrate metabolite="Metabolite_15" stoichiometry="1"/>
				</ListOfSubstrates>
				<ListOfProducts>
					<Product metabolite="Metabolite_76" stoichiometry="1"/>
				</ListOfProducts>
				<ListOfConstants>
					<Constant key="Parameter_82" name="k1" value="29.096300"/>
				</ListOfConstants>
				<KineticLaw function="Function_13">
					<ListOfCallParameters>
						<CallParameter functionParameter="FunctionParameter_81">
							<SourceParameter reference="Parameter_82"/>
						</CallParameter>
						<CallParameter functionParameter="FunctionParameter_79">
							<SourceParameter reference="Metabolite_70"/>
							<SourceParameter reference="Metabolite_15"/>
						</CallParameter>
					</ListOfCallParameters>
				</KineticLaw>
			</Reaction>
			<Reaction key="Reaction_83" name="Reaction_83" reversible="false">
				<ListOfSubstrates>
					<Substrate metabolite="Metabolite_65" stoichiometry="1"/>
				</ListOfSubstrates>
				<ListOfProducts>
					<Product metabolite="Metabolite_87" stoichiometry="1"/>
					<Product metabolite="Metabolite_77" stoichiometry="1"/>
				</ListOfProducts>
				<ListOfConstants>
					<Constant key="Parameter_83" name="k1" value="19.786700"/>
				</ListOfConstants>
				<KineticLaw function="Function_13">
					<ListOfCallParameters>
						<CallParameter functionParameter="FunctionParameter_81">
							<SourceParameter reference="Parameter_83"/>
						</CallParameter>
						<CallParameter functionParameter="FunctionParameter_79">
							<SourceParameter reference="Metabolite_65"/>
						</CallParameter>
					</ListOfCallParameters>
				</KineticLaw>
			</Reaction>
			<Reaction key="Reaction_84" name="Reaction_84" reversible="false">
				<ListOfSubstrates>
					<Substrate metabolite="Metabolite_96" stoichiometry="1"/>
				</ListOfSubstrates>
				<ListOfProducts>
					<Product metabolite="Metabolite_37" stoichiometry="1"/>
					<Product metabolite="Metabolite_61" stoichiometry="1"/>
				</ListOfProducts>
				<ListOfConstants>
					<Constant key="Parameter_84" name="k1" value="19.978900"/>
				</ListOfConstants>
				<KineticLaw function="Function_13">
					<ListOfCallParameters>
						<CallParameter functionParameter="FunctionParameter_81">
							<SourceParameter reference="Parameter_84"/>
						</CallParameter>
						<CallParameter functionParameter="FunctionParameter_79">
							<SourceParameter reference="Metabolite_96"/>
						</CallParameter>
					</ListOfCallParameters>
				</KineticLaw>
			</Reaction>
			<Reaction key="Reaction_85" name="Reaction_85" reversible="false">
				<ListOfSubstrates>
					<Substrate metabolite="Metabolite_26" stoichiometry="1"/>
					<Substrate metabolite="Metabolite_11" stoichiometry="1"/>
				</ListOfSubstrates>
				<ListOfProducts>
					<Product metabolite="Metabolite_71" stoichiometry="1"/>
				</ListOfProducts>
				<ListOfConstants>
					<Constant key="Parameter_85" name="k1" value="40.372900"/>
				</ListOfConstants>
				<KineticLaw function="Function_13">
					<ListOfCallParameters>
						<CallParameter functionParameter="FunctionParameter_81">
							<SourceParameter reference="Parameter_85"/>
						</CallParameter>
						<CallParameter functionParameter="FunctionParameter_79">
							<SourceParameter reference="Metabolite_26"/>
							<SourceParameter reference="Metabolite_11"/>
						</CallParameter>
					</ListOfCallParameters>
				</KineticLaw>
			</Reaction>
			<Reaction key="Reaction_86" name="Reaction_86" reversible="false">
				<ListOfSubstrates>
					<Substrate metabolite="Metabolite_63" stoichiometry="1"/>
				</ListOfSubstrates>
				<ListOfProducts>
					<Product metabolite="Metabolite_40" stoichiometry="1"/>
				</ListOfProducts>
				<ListOfConstants>
					<Constant key="Parameter_86" name="k1" value="27.976300"/>
				</ListOfConstants>
				<KineticLaw function="Function_13">
					<ListOfCallParameters>
						<CallParameter functionParameter="FunctionParameter_81">
							<SourceParameter reference="Parameter_86"/>
						</CallParameter>
						<CallParameter functionParameter="FunctionParameter_79">
							<SourceParameter reference="Metabolite_63"/>
						</CallParameter>
					</ListOfCallParameters>
				</KineticLaw>
			</Reaction>
			<Reaction key="Reaction_87" name="Reaction_87" reversible="false">
				<ListOfSubstrates>
					<Substrate metabolite="Metabolite_40" stoichiometry="1"/>
					<Substrate metabolite="Metabolite_11" stoichiometry="1"/>
				</ListOfSubstrates>
				<ListOfProducts>
					<Product metabolite="Metabolite_4" stoichiometry="1"/>
				</ListOfProducts>
				<ListOfConstants>
					<Constant key="Parameter_87" name="k1" value="8.728290"/>
				</ListOfConstants>
				<KineticLaw function="Function_13">
					<ListOfCallParameters>
						<CallParameter functionParameter="FunctionParameter_81">
							<SourceParameter reference="Parameter_87"/>
						</CallParameter>
						<CallParameter functionParameter="FunctionParameter_79">
							<SourceParameter reference="Metabolite_40"/>
							<SourceParameter reference="Metabolite_11"/>
						</CallParameter>
					</ListOfCallParameters>
				</KineticLaw>
			</Reaction>
			<Reaction key="Reaction_88" name="Reaction_88" reversible="false">
				<ListOfSubstrates>
					<Substrate metabolite="Metabolite_32" stoichiometry="1"/>
					<Substrate metabolite="Metabolite_63" stoichiometry="1"/>
				</ListOfSubstrates>
				<ListOfProducts>
					<Product metabolite="Metabolite_7" stoichiometry="1"/>
				</ListOfProducts>
				<ListOfConstants>
					<Constant key="Parameter_88" name="k1" value="41.035200"/>
				</ListOfConstants>
				<KineticLaw function="Function_13">
					<ListOfCallParameters>
						<CallParameter functionParameter="FunctionParameter_81">
							<SourceParameter reference="Parameter_88"/>
						</CallParameter>
						<CallParameter functionParameter="FunctionParameter_79">
							<SourceParameter reference="Metabolite_32"/>
							<SourceParameter reference="Metabolite_63"/>
						</CallParameter>
					</ListOfCallParameters>
				</KineticLaw>
			</Reaction>
			<Reaction key="Reaction_89" name="Reaction_89" reversible="false">
				<ListOfSubstrates>
					<Substrate metabolite="Metabolite_78" stoichiometry="1"/>
				</ListOfSubstrates>
				<ListOfProducts>
					<Product metabolite="Metabolite_52" stoichiometry="1"/>
					<Product metabolite="Metabolite_43" stoichiometry="1"/>
				</ListOfProducts>
				<ListOfConstants>
					<Constant key="Parameter_89" name="k1" value="29.679300"/>
				</ListOfConstants>
				<KineticLaw function="Function_13">
					<ListOfCallParameters>
						<CallParameter functionParameter="FunctionParameter_81">
							<SourceParameter reference="Parameter_89"/>
						</CallParameter>
						<CallParameter functionParameter="FunctionParameter_79">
							<SourceParameter reference="Metabolite_78"/>
						</CallParameter>
					</ListOfCallParameters>
				</KineticLaw>
			</Reaction>
			<Reaction key="Reaction_90" name="Reaction_90" reversible="false">
				<ListOfSubstrates>
					<Substrate metabolite="Metabolite_14" stoichiometry="1"/>
				</ListOfSubstrates>
				<ListOfProducts>
					<Product metabolite="Metabolite_51" stoichiometry="1"/>
				</ListOfProducts>
				<ListOfConstants>
					<Constant key="Parameter_90" name="k1" value="4.301580"/>
				</ListOfConstants>
				<KineticLaw function="Function_13">
					<ListOfCallParameters>
						<CallParameter functionParameter="FunctionParameter_81">
							<SourceParameter reference="Parameter_90"/>
						</CallParameter>
						<CallParameter functionParameter="FunctionParameter_79">
							<SourceParameter reference="Metabolite_14"/>
						</CallParameter>
					</ListOfCallParameters>
				</KineticLaw>
			</Reaction>
			<Reaction key="Reaction_91" name="Reaction_91" reversible="false">
				<ListOfSubstrates>
					<Substrate metabolite="Metabolite_71" stoichiometry="1"/>
					<Substrate metabolite="Metabolite_89" stoichiometry="1"/>
				</ListOfSubstrates>
				<ListOfProducts>
					<Product metabolite="Metabolite_40" stoichiometry="1"/>
				</ListOfProducts>
				<ListOfConstants>
					<Constant key="Parameter_91" name="k1" value="42.034700"/>
				</ListOfConstants>
				<KineticLaw function="Function_13">
					<ListOfCallParameters>
						<CallParameter functionParameter="FunctionParameter_81">
							<SourceParameter reference="Parameter_91"/>
						</CallParameter>
						<CallParameter functionParameter="FunctionParameter_79">
							<SourceParameter reference="Metabolite_71"/>
							<SourceParameter reference="Metabolite_89"/>
						</CallParameter>
					</ListOfCallParameters>
				</KineticLaw>
			</Reaction>
			<Reaction key="Reaction_92" name="Reaction_92" reversible="false">
				<ListOfSubstrates>
					<Substrate metabolite="Metabolite_32" stoichiometry="1"/>
				</ListOfSubstrates>
				<ListOfProducts>
					<Product metabolite="Metabolite_72" stoichiometry="1"/>
					<Product metabolite="Metabolite_52" stoichiometry="1"/>
				</ListOfProducts>
				<ListOfConstants>
					<Constant key="Parameter_92" name="k1" value="19.196100"/>
				</ListOfConstants>
				<KineticLaw function="Function_13">
					<ListOfCallParameters>
						<CallParameter functionParameter="FunctionParameter_81">
							<SourceParameter reference="Parameter_92"/>
						</CallParameter>
						<CallParameter functionParameter="FunctionParameter_79">
							<SourceParameter reference="Metabolite_32"/>
						</CallParameter>
					</ListOfCallParameters>
				</KineticLaw>
			</Reaction>
			<Reaction key="Reaction_93" name="Reaction_93" reversible="false">
				<ListOfSubstrates>
					<Substrate metabolite="Metabolite_65" stoichiometry="1"/>
					<Substrate metabolite="Metabolite_28" stoichiometry="1"/>
				</ListOfSubstrates>
				<ListOfProducts>
					<Product metabolite="Metabolite_43" stoichiometry="1"/>
				</ListOfProducts>
				<ListOfConstants>
					<Constant key="Parameter_93" name="k1" value="16.130600"/>
				</ListOfConstants>
				<KineticLaw function="Function_13">
					<ListOfCallParameters>
						<CallParameter functionParameter="FunctionParameter_81">
							<SourceParameter reference="Parameter_93"/>
						</CallParameter>
						<CallParameter functionParameter="FunctionParameter_79">
							<SourceParameter reference="Metabolite_65"/>
							<SourceParameter reference="Metabolite_28"/>
						</CallParameter>
					</ListOfCallParameters>
				</KineticLaw>
			</Reaction>
			<Reaction key="Reaction_94" name="Reaction_94" reversible="false">
				<ListOfSubstrates>
					<Substrate metabolite="Metabolite_42" stoichiometry="1"/>
				</ListOfSubstrates>
				<ListOfProducts>
					<Product metabolite="Metabolite_8" stoichiometry="1"/>
				</ListOfProducts>
				<ListOfConstants>
					<Constant key="Parameter_94" name="k1" value="16.609700"/>
				</ListOfConstants>
				<KineticLaw function="Function_13">
					<ListOfCallParameters>
						<CallParameter functionParameter="FunctionParameter_81">
							<SourceParameter reference="Parameter_94"/>
						</CallParameter>
						<CallParameter functionParameter="FunctionParameter_79">
							<SourceParameter reference="Metabolite_42"/>
						</CallParameter>
					</ListOfCallParameters>
				</KineticLaw>
			</Reaction>
			<Reaction key="Reaction_95" name="Reaction_95" reversible="false">
				<ListOfSubstrates>
					<Substrate metabolite="Metabolite_75" stoichiometry="1"/>
				</ListOfSubstrates>
				<ListOfProducts>
					<Product metabolite="Metabolite_93" stoichiometry="1"/>
					<Product metabolite="Metabolite_65" stoichiometry="1"/>
				</ListOfProducts>
				<ListOfConstants>
					<Constant key="Parameter_95" name="k1" value="36.709200"/>
				</ListOfConstants>
				<KineticLaw function="Function_13">
					<ListOfCallParameters>
						<CallParameter functionParameter="FunctionParameter_81">
							<SourceParameter reference="Parameter_95"/>
						</CallParameter>
						<CallParameter functionParameter="FunctionParameter_79">
							<SourceParameter reference="Metabolite_75"/>
						</CallParameter>
					</ListOfCallParameters>
				</KineticLaw>
			</Reaction>
			<Reaction key="Reaction_96" name="Reaction_96" reversible="false">
				<ListOfSubstrates>
					<Substrate metabolite="Metabolite_97" stoichiometry="1"/>
					<Substrate metabolite="Metabolite_28" stoichiometry="1"/>
				</ListOfSubstrates>
				<ListOfProducts>
					<Product metabolite="Metabolite_51" stoichiometry="1"/>
				</ListOfProducts>
				<ListOfConstants>
					<Constant key="Parameter_96" name="k1" value="0.642415"/>
				</ListOfConstants>
				<KineticLaw function="Function_13">
					<ListOfCallParameters>
						<CallParameter functionParameter="FunctionParameter_81">
							<SourceParameter reference="Parameter_96"/>
						</CallParameter>
						<CallParameter functionParameter="FunctionParameter_79">
							<SourceParameter reference="Metabolite_97"/>
							<SourceParameter reference="Metabolite_28"/>
						</CallParameter>
					</ListOfCallParameters>
				</KineticLaw>
			</Reaction>
			<Reaction key="Reaction_97" name="Reaction_97" reversible="false">
				<ListOfSubstrates>
					<Substrate metabolite="Metabolite_44" stoichiometry="1"/>
				</ListOfSubstrates>
				<ListOfProducts>
					<Product metabolite="Metabolite_94" stoichiometry="1"/>
					<Product metabolite="Metabolite_8" stoichiometry="1"/>
				</ListOfProducts>
				<ListOfConstants>
					<Constant key="Parameter_97" name="k1" value="44.615000"/>
				</ListOfConstants>
				<KineticLaw function="Function_13">
					<ListOfCallParameters>
						<CallParameter functionParameter="FunctionParameter_81">
							<SourceParameter reference="Parameter_97"/>
						</CallParameter>
						<CallParameter functionParameter="FunctionParameter_79">
							<SourceParameter reference="Metabolite_44"/>
						</CallParameter>
					</ListOfCallParameters>
				</KineticLaw>
			</Reaction>
			<Reaction key="Reaction_98" name="Reaction_98" reversible="false">
				<ListOfSubstrates>
					<Substrate metabolite="Metabolite_97" stoichiometry="1"/>
				</ListOfSubstrates>
				<ListOfProducts>
					<Product metabolite="Metabolite_19" stoichiometry="1"/>
				</ListOfProducts>
				<ListOfConstants>
					<Constant key="Parameter_98" name="k1" value="4.972990"/>
				</ListOfConstants>
				<KineticLaw function="Function_13">
					<ListOfCallParameters>
						<CallParameter functionParameter="FunctionParameter_81">
							<SourceParameter reference="Parameter_98"/>
						</CallParameter>
						<CallParameter functionParameter="FunctionParameter_79">
							<SourceParameter reference="Metabolite_97"/>
						</CallParameter>
					</ListOfCallParameters>
				</KineticLaw>
			</Reaction>
			<Reaction key="Reaction_99" name="Reaction_99" reversible="false">
				<ListOfSubstrates>
					<Substrate metabolite="Metabolite_86" stoichiometry="1"/>
				</ListOfSubstrates>
				<ListOfProducts>
					<Product metabolite="Metabolite_99" stoichiometry="1"/>
					<Product metabolite="Metabolite_20" stoichiometry="1"/>
				</ListOfProducts>
				<ListOfConstants>
					<Constant key="Parameter_99" name="k1" value="23.325300"/>
				</ListOfConstants>
				<KineticLaw function="Function_13">
					<ListOfCallParameters>
						<CallParameter functionParameter="FunctionParameter_81">
							<SourceParameter reference="Parameter_99"/>
						</CallParameter>
						<CallParameter functionParameter="FunctionParameter_79">
							<SourceParameter reference="Metabolite_86"/>
						</CallParameter>
					</ListOfCallParameters>
				</KineticLaw>
			</Reaction>
			<Reaction key="Reaction_100" name="Reaction_100" reversible="false">
				<ListOfSubstrates>
					<Substrate metabolite="Metabolite_110" stoichiometry="1"/>
				</ListOfSubstrates>
				<ListOfProducts>
					<Product metabolite="Metabolite_101" stoichiometry="1"/>
				</ListOfProducts>
				<ListOfConstants>
					<Constant key="Parameter_100" name="k1" value="29.743300"/>
				</ListOfConstants>
				<KineticLaw function="Function_13">
					<ListOfCallParameters>
						<CallParameter functionParameter="FunctionParameter_81">
							<SourceParameter reference="Parameter_100"/>
						</CallParameter>
						<CallParameter functionParameter="FunctionParameter_79">
							<SourceParameter reference="Metabolite_110"/>
						</CallParameter>
					</ListOfCallParameters>
				</KineticLaw>
			</Reaction>
			<Reaction key="Reaction_101" name="Reaction_101" reversible="false">
				<ListOfSubstrates>
					<Substrate metabolite="Metabolite_103" stoichiometry="1"/>
				</ListOfSubstrates>
				<ListOfProducts>
					<Product metabolite="Metabolite_125" stoichiometry="1"/>
				</ListOfProducts>
				<ListOfConstants>
					<Constant key="Parameter_101" name="k1" value="22.765300"/>
				</ListOfConstants>
				<KineticLaw function="Function_13">
					<ListOfCallParameters>
						<CallParameter functionParameter="FunctionParameter_81">
							<SourceParameter reference="Parameter_101"/>
						</CallParameter>
						<CallParameter functionParameter="FunctionParameter_79">
							<SourceParameter reference="Metabolite_103"/>
						</CallParameter>
					</ListOfCallParameters>
				</KineticLaw>
			</Reaction>
			<Reaction key="Reaction_102" name="Reaction_102" reversible="false">
				<ListOfSubstrates>
					<Substrate metabolite="Metabolite_125" stoichiometry="1"/>
				</ListOfSubstrates>
				<ListOfProducts>
					<Product metabolite="Metabolite_118" stoichiometry="1"/>
				</ListOfProducts>
				<ListOfConstants>
					<Constant key="Parameter_102" name="k1" value="20.526700"/>
				</ListOfConstants>
				<KineticLaw function="Function_13">
					<ListOfCallParameters>
						<CallParameter functionParameter="FunctionParameter_81">
							<SourceParameter reference="Parameter_102"/>
						</CallParameter>
						<CallParameter functionParameter="FunctionParameter_79">
							<SourceParameter reference="Metabolite_125"/>
						</CallParameter>
					</ListOfCallParameters>
				</KineticLaw>
			</Reaction>
			<Reaction key="Reaction_103" name="Reaction_103" reversible="false">
				<ListOfSubstrates>
					<Substrate metabolite="Metabolite_110" stoichiometry="1"/>
				</ListOfSubstrates>
				<ListOfProducts>
					<Product metabolite="Metabolite_111" stoichiometry="1"/>
				</ListOfProducts>
				<ListOfConstants>
					<Constant key="Parameter_103" name="k1" value="12.546200"/>
				</ListOfConstants>
				<KineticLaw function="Function_13">
					<ListOfCallParameters>
						<CallParameter functionParameter="FunctionParameter_81">
							<SourceParameter reference="Parameter_103"/>
						</CallParameter>
						<CallParameter functionParameter="FunctionParameter_79">
							<SourceParameter reference="Metabolite_110"/>
						</CallParameter>
					</ListOfCallParameters>
				</KineticLaw>
			</Reaction>
			<Reaction key="Reaction_104" name="Reaction_104" reversible="false">
				<ListOfSubstrates>
					<Substrate metabolite="Metabolite_107" stoichiometry="1"/>
				</ListOfSubstrates>
				<ListOfProducts>
					<Product metabolite="Metabolite_117" stoichiometry="1"/>
				</ListOfProducts>
				<ListOfConstants>
					<Constant key="Parameter_104" name="k1" value="8.185060"/>
				</ListOfConstants>
				<KineticLaw function="Function_13">
					<ListOfCallParameters>
						<CallParameter functionParameter="FunctionParameter_81">
							<SourceParameter reference="Parameter_104"/>
						</CallParameter>
						<CallParameter functionParameter="FunctionParameter_79">
							<SourceParameter reference="Metabolite_107"/>
						</CallParameter>
					</ListOfCallParameters>
				</KineticLaw>
			</Reaction>
			<Reaction key="Reaction_105" name="Reaction_105" reversible="false">
				<ListOfSubstrates>
					<Substrate metabolite="Metabolite_104" stoichiometry="1"/>
				</ListOfSubstrates>
				<ListOfProducts>
					<Product metabolite="Metabolite_126" stoichiometry="1"/>
				</ListOfProducts>
				<ListOfConstants>
					<Constant key="Parameter_105" name="k1" value="48.347400"/>
				</ListOfConstants>
				<KineticLaw function="Function_13">
					<ListOfCallParameters>
						<CallParameter functionParameter="FunctionParameter_81">
							<SourceParameter reference="Parameter_105"/>
						</CallParameter>
						<CallParameter functionParameter="FunctionParameter_79">
							<SourceParameter reference="Metabolite_104"/>
						</CallParameter>
					</ListOfCallParameters>
				</KineticLaw>
			</Reaction>
			<Reaction key="Reaction_106" name="Reaction_106" reversible="false">
				<ListOfSubstrates>
					<Substrate metabolite="Metabolite_117" stoichiometry="1"/>
				</ListOfSubstrates>
				<ListOfProducts>
					<Product metabolite="Metabolite_110" stoichiometry="1"/>
				</ListOfProducts>
				<ListOfConstants>
					<Constant key="Parameter_106" name="k1" value="45.141500"/>
				</ListOfConstants>
				<KineticLaw function="Function_13">
					<ListOfCallParameters>
						<CallParameter functionParameter="FunctionParameter_81">
							<SourceParameter reference="Parameter_106"/>
						</CallParameter>
						<CallParameter functionParameter="FunctionParameter_79">
							<SourceParameter reference="Metabolite_117"/>
						</CallParameter>
					</ListOfCallParameters>
				</KineticLaw>
			</Reaction>
			<Reaction key="Reaction_107" name="Reaction_107" reversible="false">
				<ListOfSubstrates>
					<Substrate metabolite="Metabolite_107" stoichiometry="1"/>
				</ListOfSubstrates>
				<ListOfProducts>
					<Product metabolite="Metabolite_124" stoichiometry="1"/>
				</ListOfProducts>
				<ListOfConstants>
					<Constant key="Parameter_107" name="k1" value="32.387800"/>
				</ListOfConstants>
				<KineticLaw function="Function_13">
					<ListOfCallParameters>
						<CallParameter functionParameter="FunctionParameter_81">
							<SourceParameter reference="Parameter_107"/>
						</CallParameter>
						<CallParameter functionParameter="FunctionParameter_79">
							<SourceParameter reference="Metabolite_107"/>
						</CallParameter>
					</ListOfCallParameters>
				</KineticLaw>
			</Reaction>
			<Reaction key="Reaction_108" name="Reaction_108" reversible="false">
				<ListOfSubstrates>
					<Substrate metabolite="Metabolite_101" stoichiometry="1"/>
				</ListOfSubstrates>
				<ListOfProducts>
					<Product metabolite="Metabolite_112" stoichiometry="1"/>
				</ListOfProducts>
				<ListOfConstants>
					<Constant key="Parameter_108" name="k1" value="24.353800"/>
				</ListOfConstants>
				<KineticLaw function="Function_13">
					<ListOfCallParameters>
						<CallParameter functionParameter="FunctionParameter_81">
							<SourceParameter reference="Parameter_108"/>
						</CallParameter>
						<CallParameter functionParameter="FunctionParameter_79">
							<SourceParameter reference="Metabolite_101"/>
						</CallParameter>
					</ListOfCallParameters>
				</KineticLaw>
			</Reaction>
			<Reaction key="Reaction_109" name="Reaction_109" reversible="false">
				<ListOfSubstrates>
					<Substrate metabolite="Metabolite_101" stoichiometry="1"/>
				</ListOfSubstrates>
				<ListOfProducts>
					<Product metabolite="Metabolite_108" stoichiometry="1"/>
				</ListOfProducts>
				<ListOfConstants>
					<Constant key="Parameter_109" name="k1" value="2.543720"/>
				</ListOfConstants>
				<KineticLaw function="Function_13">
					<ListOfCallParameters>
						<CallParameter functionParameter="FunctionParameter_81">
							<SourceParameter reference="Parameter_109"/>
						</CallParameter>
						<CallParameter functionParameter="FunctionParameter_79">
							<SourceParameter reference="Metabolite_101"/>
						</CallParameter>
					</ListOfCallParameters>
				</KineticLaw>
			</Reaction>
			<Reaction key="Reaction_110" name="Reaction_110" reversible="false">
				<ListOfSubstrates>
					<Substrate metabolite="Metabolite_113" stoichiometry="1"/>
				</ListOfSubstrates>
				<ListOfProducts>
					<Product metabolite="Metabolite_125" stoichiometry="1"/>
				</ListOfProducts>
				<ListOfConstants>
					<Constant key="Parameter_110" name="k1" value="35.070300"/>
				</ListOfConstants>
				<KineticLaw function="Function_13">
					<ListOfCallParameters>
						<CallParameter functionParameter="FunctionParameter_81">
							<SourceParameter reference="Parameter_110"/>
						</CallParameter>
						<CallParameter functionParameter="FunctionParameter_79">
							<SourceParameter reference="Metabolite_113"/>
						</CallParameter>
					</ListOfCallParameters>
				</KineticLaw>
			</Reaction>
			<Reaction key="Reaction_111" name="Reaction_111" reversible="false">
				<ListOfSubstrates>
					<Substrate metabolite="Metabolite_107" stoichiometry="1"/>
				</ListOfSubstrates>
				<ListOfProducts>
					<Product metabolite="Metabolite_121" stoichiometry="1"/>
				</ListOfProducts>
				<ListOfConstants>
					<Constant key="Parameter_111" name="k1" value="23.093400"/>
				</ListOfConstants>
				<KineticLaw function="Function_13">
					<ListOfCallParameters>
						<CallParameter functionParameter="FunctionParameter_81">
							<SourceParameter reference="Parameter_111"/>
						</CallParameter>
						<CallParameter functionParameter="FunctionParameter_79">
							<SourceParameter reference="Metabolite_107"/>
						</CallParameter>
					</ListOfCallParameters>
				</KineticLaw>
			</Reaction>
			<Reaction key="Reaction_112" name="Reaction_112" reversible="false">
				<ListOfSubstrates>
					<Substrate metabolite="Metabolite_124" stoichiometry="1"/>
				</ListOfSubstrates>
				<ListOfProducts>
					<Product metabolite="Metabolite_117" stoichiometry="1"/>
				</ListOfProducts>
				<ListOfConstants>
					<Constant key="Parameter_112" name="k1" value="16.562400"/>
				</ListOfConstants>
				<KineticLaw function="Function_13">
					<ListOfCallParameters>
						<CallParameter functionParameter="FunctionParameter_81">
							<SourceParameter reference="Parameter_112"/>
						</CallParameter>
						<CallParameter functionParameter="FunctionParameter_79">
							<SourceParameter reference="Metabolite_124"/>
						</CallParameter>
					</ListOfCallParameters>
				</KineticLaw>
			</Reaction>
			<Reaction key="Reaction_113" name="Reaction_113" reversible="false">
				<ListOfSubstrates>
					<Substrate metabolite="Metabolite_116" stoichiometry="1"/>
				</ListOfSubstrates>
				<ListOfProducts>
					<Product metabolite="Metabolite_128" stoichiometry="1"/>
				</ListOfProducts>
				<ListOfConstants>
					<Constant key="Parameter_113" name="k1" value="45.548900"/>
				</ListOfConstants>
				<KineticLaw function="Function_13">
					<ListOfCallParameters>
						<CallParameter functionParameter="FunctionParameter_81">
							<SourceParameter reference="Parameter_113"/>
						</CallParameter>
						<CallParameter functionParameter="FunctionParameter_79">
							<SourceParameter reference="Metabolite_116"/>
						</CallParameter>
					</ListOfCallParameters>
				</KineticLaw>
			</Reaction>
			<Reaction key="Reaction_114" name="Reaction_114" reversible="false">
				<ListOfSubstrates>
					<Substrate metabolite="Metabolite_112" stoichiometry="1"/>
				</ListOfSubstrates>
				<ListOfProducts>
					<Product metabolite="Metabolite_103" stoichiometry="1"/>
				</ListOfProducts>
				<ListOfConstants>
					<Constant key="Parameter_114" name="k1" value="9.385970"/>
				</ListOfConstants>
				<KineticLaw function="Function_13">
					<ListOfCallParameters>
						<CallParameter functionParameter="FunctionParameter_81">
							<SourceParameter reference="Parameter_114"/>
						</CallParameter>
						<CallParameter functionParameter="FunctionParameter_79">
							<SourceParameter reference="Metabolite_112"/>
						</CallParameter>
					</ListOfCallParameters>
				</KineticLaw>
			</Reaction>
			<Reaction key="Reaction_115" name="Reaction_115" reversible="false">
				<ListOfSubstrates>
					<Substrate metabolite="Metabolite_120" stoichiometry="1"/>
				</ListOfSubstrates>
				<ListOfProducts>
					<Product metabolite="Metabolite_102" stoichiometry="1"/>
				</ListOfProducts>
				<ListOfConstants>
					<Constant key="Parameter_115" name="k1" value="3.546250"/>
				</ListOfConstants>
				<KineticLaw function="Function_13">
					<ListOfCallParameters>
						<CallParameter functionParameter="FunctionParameter_81">
							<SourceParameter reference="Parameter_115"/>
						</CallParameter>
						<CallParameter functionParameter="FunctionParameter_79">
							<SourceParameter reference="Metabolite_120"/>
						</CallParameter>
					</ListOfCallParameters>
				</KineticLaw>
			</Reaction>
			<Reaction key="Reaction_116" name="Reaction_116" reversible="false">
				<ListOfSubstrates>
					<Substrate metabolite="Metabolite_128" stoichiometry="1"/>
				</ListOfSubstrates>
				<ListOfProducts>
					<Product metabolite="Metabolite_105" stoichiometry="1"/>
				</ListOfProducts>
				<ListOfConstants>
					<Constant key="Parameter_116" name="k1" value="24.857300"/>
				</ListOfConstants>
				<KineticLaw function="Function_13">
					<ListOfCallParameters>
						<CallParameter functionParameter="FunctionParameter_81">
							<SourceParameter reference="Parameter_116"/>
						</CallParameter>
						<CallParameter functionParameter="FunctionParameter_79">
							<SourceParameter reference="Metabolite_128"/>
						</CallParameter>
					</ListOfCallParameters>
				</KineticLaw>
			</Reaction>
			<Reaction key="Reaction_117" name="Reaction_117" reversible="false">
				<ListOfSubstrates>
					<Substrate metabolite="Metabolite_129" stoichiometry="1"/>
				</ListOfSubstrates>
				<ListOfProducts>
					<Product metabolite="Metabolite_127" stoichiometry="1"/>
				</ListOfProducts>
				<ListOfConstants>
					<Constant key="Parameter_117" name="k1" value="42.100300"/>
				</ListOfConstants>
				<KineticLaw function="Function_13">
					<ListOfCallParameters>
						<CallParameter functionParameter="FunctionParameter_81">
							<SourceParameter reference="Parameter_117"/>
						</CallParameter>
						<CallParameter functionParameter="FunctionParameter_79">
							<SourceParameter reference="Metabolite_129"/>
						</CallParameter>
					</ListOfCallParameters>
				</KineticLaw>
			</Reaction>
			<Reaction key="Reaction_118" name="Reaction_118" reversible="false">
				<ListOfSubstrates>
					<Substrate metabolite="Metabolite_121" stoichiometry="1"/>
				</ListOfSubstrates>
				<ListOfProducts>
					<Product metabolite="Metabolite_103" stoichiometry="1"/>
				</ListOfProducts>
				<ListOfConstants>
					<Constant key="Parameter_118" name="k1" value="44.198400"/>
				</ListOfConstants>
				<KineticLaw function="Function_13">
					<ListOfCallParameters>
						<CallParameter functionParameter="FunctionParameter_81">
							<SourceParameter reference="Parameter_118"/>
						</CallParameter>
						<CallParameter functionParameter="FunctionParameter_79">
							<SourceParameter reference="Metabolite_121"/>
						</CallParameter>
					</ListOfCallParameters>
				</KineticLaw>
			</Reaction>
			<Reaction key="Reaction_119" name="Reaction_119" reversible="false">
				<ListOfSubstrates>
					<Substrate metabolite="Metabolite_127" stoichiometry="1"/>
				</ListOfSubstrates>
				<ListOfProducts>
					<Product metabolite="Metabolite_121" stoichiometry="1"/>
				</ListOfProducts>
				<ListOfConstants>
					<Constant key="Parameter_119" name="k1" value="9.413430"/>
				</ListOfConstants>
				<KineticLaw function="Function_13">
					<ListOfCallParameters>
						<CallParameter functionParameter="FunctionParameter_81">
							<SourceParameter reference="Parameter_119"/>
						</CallParameter>
						<CallParameter functionParameter="FunctionParameter_79">
							<SourceParameter reference="Metabolite_127"/>
						</CallParameter>
					</ListOfCallParameters>
				</KineticLaw>
			</Reaction>
			<Reaction key="Reaction_120" name="Reaction_120" reversible="false">
				<ListOfSubstrates>
					<Substrate metabolite="Metabolite_105" stoichiometry="1"/>
				</ListOfSubstrates>
				<ListOfProducts>
					<Product metabolite="Metabolite_113" stoichiometry="1"/>
				</ListOfProducts>
				<ListOfConstants>
					<Constant key="Parameter_120" name="k1" value="25.283100"/>
				</ListOfConstants>
				<KineticLaw function="Function_13">
					<ListOfCallParameters>
						<CallParameter functionParameter="FunctionParameter_81">
							<SourceParameter reference="Parameter_120"/>
						</CallParameter>
						<CallParameter functionParameter="FunctionParameter_79">
							<SourceParameter reference="Metabolite_105"/>
						</CallParameter>
					</ListOfCallParameters>
				</KineticLaw>
			</Reaction>
			<Reaction key="Reaction_121" name="Reaction_121" reversible="false">
				<ListOfSubstrates>
					<Substrate metabolite="Metabolite_111" stoichiometry="1"/>
				</ListOfSubstrates>
				<ListOfProducts>
					<Product metabolite="Metabolite_104" stoichiometry="1"/>
				</ListOfProducts>
				<ListOfConstants>
					<Constant key="Parameter_121" name="k1" value="39.968600"/>
				</ListOfConstants>
				<KineticLaw function="Function_13">
					<ListOfCallParameters>
						<CallParameter functionParameter="FunctionParameter_81">
							<SourceParameter reference="Parameter_121"/>
						</CallParameter>
						<CallParameter functionParameter="FunctionParameter_79">
							<SourceParameter reference="Metabolite_111"/>
						</CallParameter>
					</ListOfCallParameters>
				</KineticLaw>
			</Reaction>
			<Reaction key="Reaction_122" name="Reaction_122" reversible="false">
				<ListOfSubstrates>
					<Substrate metabolite="Metabolite_106" stoichiometry="1"/>
				</ListOfSubstrates>
				<ListOfProducts>
					<Product metabolite="Metabolite_126" stoichiometry="1"/>
				</ListOfProducts>
				<ListOfConstants>
					<Constant key="Parameter_122" name="k1" value="43.482800"/>
				</ListOfConstants>
				<KineticLaw function="Function_13">
					<ListOfCallParameters>
						<CallParameter functionParameter="FunctionParameter_81">
							<SourceParameter reference="Parameter_122"/>
						</CallParameter>
						<CallParameter functionParameter="FunctionParameter_79">
							<SourceParameter reference="Metabolite_106"/>
						</CallParameter>
					</ListOfCallParameters>
				</KineticLaw>
			</Reaction>
			<Reaction key="Reaction_123" name="Reaction_123" reversible="false">
				<ListOfSubstrates>
					<Substrate metabolite="Metabolite_120" stoichiometry="1"/>
				</ListOfSubstrates>
				<ListOfProducts>
					<Product metabolite="Metabolite_100" stoichiometry="1"/>
				</ListOfProducts>
				<ListOfConstants>
					<Constant key="Parameter_123" name="k1" value="11.888500"/>
				</ListOfConstants>
				<KineticLaw function="Function_13">
					<ListOfCallParameters>
						<CallParameter functionParameter="FunctionParameter_81">
							<SourceParameter reference="Parameter_123"/>
						</CallParameter>
						<CallParameter functionParameter="FunctionParameter_79">
							<SourceParameter reference="Metabolite_120"/>
						</CallParameter>
					</ListOfCallParameters>
				</KineticLaw>
			</Reaction>
			<Reaction key="Reaction_124" name="Reaction_124" reversible="false">
				<ListOfSubstrates>
					<Substrate metabolite="Metabolite_111" stoichiometry="1"/>
				</ListOfSubstrates>
				<ListOfProducts>
					<Product metabolite="Metabolite_106" stoichiometry="1"/>
				</ListOfProducts>
				<ListOfConstants>
					<Constant key="Parameter_124" name="k1" value="29.862400"/>
				</ListOfConstants>
				<KineticLaw function="Function_13">
					<ListOfCallParameters>
						<CallParameter functionParameter="FunctionParameter_81">
							<SourceParameter reference="Parameter_124"/>
						</CallParameter>
						<CallParameter functionParameter="FunctionParameter_79">
							<SourceParameter reference="Metabolite_111"/>
						</CallParameter>
					</ListOfCallParameters>
				</KineticLaw>
			</Reaction>
			<Reaction key="Reaction_125" name="Reaction_125" reversible="false">
				<ListOfSubstrates>
					<Substrate metabolite="Metabolite_119" stoichiometry="1"/>
				</ListOfSubstrates>
				<ListOfProducts>
					<Product metabolite="Metabolite_128" stoichiometry="1"/>
				</ListOfProducts>
				<ListOfConstants>
					<Constant key="Parameter_125" name="k1" value="1.258890"/>
				</ListOfConstants>
				<KineticLaw function="Function_13">
					<ListOfCallParameters>
						<CallParameter functionParameter="FunctionParameter_81">
							<SourceParameter reference="Parameter_125"/>
						</CallParameter>
						<CallParameter functionParameter="FunctionParameter_79">
							<SourceParameter reference="Metabolite_119"/>
						</CallParameter>
					</ListOfCallParameters>
				</KineticLaw>
			</Reaction>
			<Reaction key="Reaction_126" name="Reaction_126" reversible="false">
				<ListOfSubstrates>
					<Substrate metabolite="Metabolite_123" stoichiometry="1"/>
				</ListOfSubstrates>
				<ListOfProducts>
					<Product metabolite="Metabolite_119" stoichiometry="1"/>
				</ListOfProducts>
				<ListOfConstants>
					<Constant key="Parameter_126" name="k1" value="1.420640"/>
				</ListOfConstants>
				<KineticLaw function="Function_13">
					<ListOfCallParameters>
						<CallParameter functionParameter="FunctionParameter_81">
							<SourceParameter reference="Parameter_126"/>
						</CallParameter>
						<CallParameter functionParameter="FunctionParameter_79">
							<SourceParameter reference="Metabolite_123"/>
						</CallParameter>
					</ListOfCallParameters>
				</KineticLaw>
			</Reaction>
			<Reaction key="Reaction_127" name="Reaction_127" reversible="false">
				<ListOfSubstrates>
					<Substrate metabolite="Metabolite_113" stoichiometry="1"/>
				</ListOfSubstrates>
				<ListOfProducts>
					<Product metabolite="Metabolite_106" stoichiometry="1"/>
				</ListOfProducts>
				<ListOfConstants>
					<Constant key="Parameter_127" name="k1" value="11.944900"/>
				</ListOfConstants>
				<KineticLaw function="Function_13">
					<ListOfCallParameters>
						<CallParameter functionParameter="FunctionParameter_81">
							<SourceParameter reference="Parameter_127"/>
						</CallParameter>
						<CallParameter functionParameter="FunctionParameter_79">
							<SourceParameter reference="Metabolite_113"/>
						</CallParameter>
					</ListOfCallParameters>
				</KineticLaw>
			</Reaction>
			<Reaction key="Reaction_128" name="Reaction_128" reversible="false">
				<ListOfSubstrates>
					<Substrate metabolite="Metabolite_115" stoichiometry="1"/>
				</ListOfSubstrates>
				<ListOfProducts>
					<Product metabolite="Metabolite_100" stoichiometry="1"/>
				</ListOfProducts>
				<ListOfConstants>
					<Constant key="Parameter_128" name="k1" value="10.109300"/>
				</ListOfConstants>
				<KineticLaw function="Function_13">
					<ListOfCallParameters>
						<CallParameter functionParameter="FunctionParameter_81">
							<SourceParameter reference="Parameter_128"/>
						</CallParameter>
						<CallParameter functionParameter="FunctionParameter_79">
							<SourceParameter reference="Metabolite_115"/>
						</CallParameter>
					</ListOfCallParameters>
				</KineticLaw>
			</Reaction>
			<Reaction key="Reaction_129" name="Reaction_129" reversible="false">
				<ListOfSubstrates>
					<Substrate metabolite="Metabolite_112" stoichiometry="1"/>
				</ListOfSubstrates>
				<ListOfProducts>
					<Product metabolite="Metabolite_115" stoichiometry="1"/>
				</ListOfProducts>
				<ListOfConstants>
					<Constant key="Parameter_129" name="k1" value="13.107700"/>
				</ListOfConstants>
				<KineticLaw function="Function_13">
					<ListOfCallParameters>
						<CallParameter functionParameter="FunctionParameter_81">
							<SourceParameter reference="Parameter_129"/>
						</CallParameter>
						<CallParameter functionParameter="FunctionParameter_79">
							<SourceParameter reference="Metabolite_112"/>
						</CallParameter>
					</ListOfCallParameters>
				</KineticLaw>
			</Reaction>
		</ListOfReactions>
		<StateTemplate>
			<StateTemplateVariable objectReference="Model_1"/>
			<StateTemplateVariable objectReference="Compartment_0"/>
			<StateTemplateVariable objectReference="Metabolite_0"/>
			<StateTemplateVariable objectReference="Metabolite_1"/>
			<StateTemplateVariable objectReference="Metabolite_2"/>
			<StateTemplateVariable objectReference="Metabolite_3"/>
			<StateTemplateVariable objectReference="Metabolite_4"/>
			<StateTemplateVariable objectReference="Metabolite_5"/>
			<StateTemplateVariable objectReference="Metabolite_6"/>
			<StateTemplateVariable objectReference="Metabolite_7"/>
			<StateTemplateVariable objectReference="Metabolite_8"/>
			<StateTemplateVariable objectReference="Metabolite_9"/>
			<StateTemplateVariable objectReference="Metabolite_10"/>
			<StateTemplateVariable objectReference="Metabolite_11"/>
			<StateTemplateVariable objectReference="Metabolite_12"/>
			<StateTemplateVariable objectReference="Metabolite_13"/>
			<StateTemplateVariable objectReference="Metabolite_14"/>
			<StateTemplateVariable objectReference="Metabolite_15"/>
			<StateTemplateVariable objectReference="Metabolite_16"/>
			<StateTemplateVariable objectReference="Metabolite_17"/>
			<StateTemplateVariable objectReference="Metabolite_18"/>
			<StateTemplateVariable objectReference="Metabolite_19"/>
			<StateTemplateVariable objectReference="Metabolite_20"/>
			<StateTemplateVariable objectReference="Metabolite_21"/>
			<StateTemplateVariable objectReference="Metabolite_22"/>
			<StateTemplateVariable objectReference="Metabolite_23"/>
			<StateTemplateVariable objectReference="Metabolite_24"/>
			<StateTemplateVariable objectReference="Metabolite_25"/>
			<StateTemplateVariable objectReference="Metabolite_26"/>
			<StateTemplateVariable objectReference="Metabolite_27"/>
			<StateTemplateVariable objectReference="Metabolite_28"/>
			<StateTemplateVariable objectReference="Metabolite_29"/>
			<StateTemplateVariable objectReference="Metabolite_30"/>
			<StateTemplateVariable objectReference="Metabolite_31"/>
			<StateTemplateVariable objectReference="Metabolite_32"/>
			<StateTemplateVariable objectReference="Metabolite_33"/>
			<StateTemplateVariable objectReference="Metabolite_34"/>
			<StateTemplateVariable objectReference="Metabolite_35"/>
			<StateTemplateVariable objectReference="Metabolite_36"/>
			<StateTemplateVariable objectReference="Metabolite_37"/>
			<StateTemplateVariable objectReference="Metabolite_38"/>
			<StateTemplateVariable objectReference="Metabolite_39"/>
			<StateTemplateVariable objectReference="Metabolite_40"/>
			<StateTemplateVariable objectReference="Metabolite_41"/>
			<StateTemplateVariable objectReference="Metabolite_42"/>
			<StateTemplateVariable objectReference="Metabolite_43"/>
			<StateTemplateVariable objectReference="Metabolite_44"/>
			<StateTemplateVariable objectReference="Metabolite_45"/>
			<StateTemplateVariable objectReference="Metabolite_46"/>
			<StateTemplateVariable objectReference="Metabolite_47"/>
			<StateTemplateVariable objectReference="Metabolite_48"/>
			<StateTemplateVariable objectReference="Metabolite_49"/>
			<StateTemplateVariable objectReference="Metabolite_50"/>
			<StateTemplateVariable objectReference="Metabolite_51"/>
			<StateTemplateVariable objectReference="Metabolite_52"/>
			<StateTemplateVariable objectReference="Metabolite_53"/>
			<StateTemplateVariable objectReference="Metabolite_54"/>
			<StateTemplateVariable objectReference="Metabolite_55"/>
			<StateTemplateVariable objectReference="Metabolite_56"/>
			<StateTemplateVariable objectReference="Metabolite_57"/>
			<StateTemplateVariable objectReference="Metabolite_58"/>
			<StateTemplateVariable objectReference="Metabolite_59"/>
			<StateTemplateVariable objectReference="Metabolite_60"/>
			<StateTemplateVariable objectReference="Metabolite_61"/>
			<StateTemplateVariable objectReference="Metabolite_62"/>
			<StateTemplateVariable objectReference="Metabolite_63"/>
			<StateTemplateVariable objectReference="Metabolite_64"/>
			<StateTemplateVariable objectReference="Metabolite_65"/>
			<StateTemplateVariable objectReference="Metabolite_66"/>
			<StateTemplateVariable objectReference="Metabolite_67"/>
			<StateTemplateVariable objectReference="Metabolite_68"/>
			<StateTemplateVariable objectReference="Metabolite_69"/>
			<StateTemplateVariable objectReference="Metabolite_70"/>
			<StateTemplateVariable objectReference="Metabolite_71"/>
			<StateTemplateVariable objectReference="Metabolite_72"/>
			<StateTemplateVariable objectReference="Metabolite_73"/>
			<StateTemplateVariable objectReference="Metabolite_74"/>
			<StateTemplateVariable objectReference="Metabolite_75"/>
			<StateTemplateVariable objectReference="Metabolite_76"/>
			<StateTemplateVariable objectReference="Metabolite_77"/>
			<StateTemplateVariable objectReference="Metabolite_78"/>
			<StateTemplateVariable objectReference="Metabolite_79"/>
			<StateTemplateVariable objectReference="Metabolite_80"/>
			<StateTemplateVariable objectReference="Metabolite_81"/>
			<StateTemplateVariable objectReference="Metabolite_82"/>
			<StateTemplateVariable objectReference="Metabolite_83"/>
			<StateTemplateVariable objectReference="Metabolite_84"/>
			<StateTemplateVariable objectReference="Metabolite_85"/>
			<StateTemplateVariable objectReference="Metabolite_86"/>
			<StateTemplateVariable objectReference="Metabolite_87"/>
			<StateTemplateVariable objectReference="Metabolite_88"/>
			<StateTemplateVariable objectReference="Metabolite_89"/>
			<StateTemplateVariable objectReference="Metabolite_90"/>
			<StateTemplateVariable objectReference="Metabolite_91"/>
			<StateTemplateVariable objectReference="Metabolite_92"/>
			<StateTemplateVariable objectReference="Metabolite_93"/>
			<StateTemplateVariable objectReference="Metabolite_94"/>
			<StateTemplateVariable objectReference="Metabolite_95"/>
			<StateTemplateVariable objectReference="Metabolite_96"/>
			<StateTemplateVariable objectReference="Metabolite_97"/>
			<StateTemplateVariable objectReference="Metabolite_98"/>
			<StateTemplateVariable objectReference="Metabolite_99"/>
			<StateTemplateVariable objectReference="Metabolite_100"/>
			<StateTemplateVariable objectReference="Metabolite_101"/>
			<StateTemplateVariable objectReference="Metabolite_102"/>
			<StateTemplateVariable objectReference="Metabolite_103"/>
			<StateTemplateVariable objectReference="Metabolite_104"/>
			<StateTemplateVariable objectReference="Metabolite_105"/>
			<StateTemplateVariable objectReference="Metabolite_106"/>
			<StateTemplateVariable objectReference="Metabolite_107"/>
			<StateTemplateVariable objectReference="Metabolite_108"/>
			<StateTemplateVariable objectReference="Metabolite_109"/>
			<StateTemplateVariable objectReference="Metabolite_110"/>
			<StateTemplateVariable objectReference="Metabolite_111"/>
			<StateTemplateVariable objectReference="Metabolite_112"/>
			<StateTemplateVariable objectReference="Metabolite_113"/>
			<StateTemplateVariable objectReference="Metabolite_114"/>
			<StateTemplateVariable objectReference="Metabolite_115"/>
			<StateTemplateVariable objectReference="Metabolite_116"/>
			<StateTemplateVariable objectReference="Metabolite_117"/>
			<StateTemplateVariable objectReference="Metabolite_118"/>
			<StateTemplateVariable objectReference="Metabolite_119"/>
			<StateTemplateVariable objectReference="Metabolite_120"/>
			<StateTemplateVariable objectReference="Metabolite_121"/>
			<StateTemplateVariable objectReference="Metabolite_122"/>
			<StateTemplateVariable objectReference="Metabolite_123"/>
			<StateTemplateVariable objectReference="Metabolite_124"/>
			<StateTemplateVariable objectReference="Metabolite_125"/>
			<StateTemplateVariable objectReference="Metabolite_126"/>
			<StateTemplateVariable objectReference="Metabolite_127"/>
			<StateTemplateVariable objectReference="Metabolite_128"/>
			<StateTemplateVariable objectReference="Metabolite_129"/>
		</StateTemplate>
		<InitialState type="initialState">0 1 2.451897e+020 5.038148e+020 5.610275e+020 5.022707e+020 5.555510e+020 5.648871e+020 1.168151e+020 4.942209e+020 2.108400e+020 1.526902e+020 2.451897e+020 5.038148e+020 5.610275e+020 5.022707e+020 5.555510e+020 5.648871e+020 1.168151e+020 4.942209e+020 2.108400e+020 1.526902e+020 2.451897e+020 5.038148e+020 5.610275e+020 5.022707e+020 3.150104e+019 3.958215e+020 2.727765e+020 3.396747e+020 1.491612e+020 6.756000e+019 2.248264e+020 4.353171e+020 4.126751e+020 2.166845e+019 5.763183e+020 5.555510e+020 5.648871e+020 1.168151e+020 4.942209e+020 2.108400e+020 1.526902e+020 2.451897e+020 5.038148e+020 5.610275e+020 5.022707e+020 5.555510e+020 5.648871e+020 1.168151e+020 4.942209e+020 2.108400e+020 1.526902e+020 4.296936e+020 4.124173e+019 4.842783e+019 2.781428e+020 3.746127e+020 3.594869e+019 6.006701e+020 5.516914e+020 7.829326e+018 3.121987e+020 2.927724e+019 3.092948e+020 5.224876e+020 1.879769e+020 4.206695e+020 9.643315e+019 4.250988e+019 2.892802e+020 1.487385e+020 1.210234e+020 2.121817e+020 2.030847e+019 3.355579e+020 5.187563e+020 5.544845e+019 1.016893e+020 3.227115e+020 2.598379e+020 5.353895e+020 1.087466e+020 3.141281e+020 4.372105e+020 1.848159e+020 5.135556e+020 1.430596e+020 5.127101e+020 4.208718e+020 3.665997e+020 2.799989e+020 4.879169e+020 3.123823e+020 1.222001e+020 5.627553e+019 5.870883e+020 1.479484e+019 1.412036e+020 4.244556e+020 5.792957e+020 4.706045e+020 5.264574e+020 2.504831e+020 2.868912e+019 2.251390e+019 5.699042e+020 2.932867e+020 5.160367e+020 5.349113e+020 3.138897e+020 2.959702e+020 1.939870e+020 3.526867e+019 1.842281e+020 1.611627e+020 3.312208e+020 5.203190e+020 5.709333e+020 3.553148e+020 3.403732e+020 4.130238e+020 2.630170e+020 3.560320e+020 1.021488e+020 1.163369e+019 5.046783e+019 2.671892e+020 1.328779e+019 5.174886e+020 2.957678e+020 4.975108e+019</InitialState>
	</Model>
	<ListOfTasks>
		<Task key="Task_10" name="Steady-State" type="steadyState" scheduled="false" updateModel="false">
			<Report reference="Report_7" target="" append="1"/>
			<Problem>
				<Parameter name="JacobianRequested" type="bool" value="1"/>
				<Parameter name="StabilityAnalysisRequested" type="bool" value="1"/>
			</Problem>
			<Method name="Enhanced Newton" type="EnhancedNewton">
				<Parameter name="Resolution" type="unsignedFloat" value="1e-009"/>
				<Parameter name="Derivation Factor" type="unsignedFloat" value="0.001"/>
				<Parameter name="Use Newton" type="bool" value="1"/>
				<Parameter name="Use Integration" type="bool" value="1"/>
				<Parameter name="Use Back Integration" type="bool" value="1"/>
				<Parameter name="Accept Negative Concentrations" type="bool" value="0"/>
				<Parameter name="Iteration Limit" type="unsignedInteger" value="50"/>
			</Method>
		</Task>
		<Task key="Task_11" name="Time-Course" type="timeCourse" scheduled="false" updateModel="false">
			<Report reference="Report_14" target="branch_sim.txt" append="0"/>
			<Problem>
				<Parameter name="StepNumber" type="unsignedInteger" value="2100"/>
				<Parameter name="StepSize" type="float" value="0.01"/>
				<Parameter name="Duration" type="float" value="21.0"/>
				<Parameter name="TimeSeriesRequested" type="bool" value="0"/>
				<Parameter name="OutputStartTime" type="float" value="0"/>
			</Problem>
			<Method name="Deterministic (LSODA)" type="Deterministic(LSODA)">
				<Parameter name="Integrate Reduced Model" type="bool" value="0"/>
				<Parameter name="Relative Tolerance" type="unsignedFloat" value="1e-006"/>
				<Parameter name="Absolute Tolerance" type="unsignedFloat" value="1e-012"/>
				<Parameter name="Adams Max Order" type="unsignedInteger" value="12"/>
				<Parameter name="BDF Max Order" type="unsignedInteger" value="5"/>
				<Parameter name="Max Internal Steps" type="unsignedInteger" value="10000"/>
			</Method>
		</Task>
		<Task key="Task_12" name="Scan" type="scan" scheduled="false" updateModel="false">
			<Problem>
				<Parameter name="Subtask" type="unsignedInteger" value="1"/>
				<ParameterGroup name="ScanItems"/>
				<Parameter name="Output in subtask" type="bool" value="1"/>
				<Parameter name="Adjust initial conditions" type="bool" value="0"/>
			</Problem>
			<Method name="Scan Framework" type="ScanFramework"/>
		</Task>
		<Task key="Task_13" name="Elementary Flux Modes" type="fluxMode" scheduled="false" updateModel="false">
			<Report reference="Report_8" target="" append="1"/>
			<Problem/>
			<Method name="EFM Algorithm" type="EFMAlgorithm"/>
		</Task>
		<Task key="Task_14" name="Optimization" type="optimization" scheduled="false" updateModel="false">
			<Report reference="Report_9" target="" append="1"/>
			<Problem>
				<Parameter name="Steady-State" type="key" value=""/>
				<Parameter name="Time-Course" type="key" value=""/>
				<Parameter name="ObjectiveFunction" type="key" value=""/>
				<Parameter name="Maximize" type="bool" value="0"/>
				<ParameterGroup name="OptimizationItemList"/>
				<ParameterGroup name="OptimizationConstraintList"/>
			</Problem>
			<Method name="Random Search" type="RandomSearch">
				<Parameter name="Number of Iterations" type="unsignedInteger" value="100000"/>
				<Parameter name="Random Number Generator" type="unsignedInteger" value="1"/>
				<Parameter name="Seed" type="unsignedInteger" value="0"/>
			</Method>
		</Task>
		<Task key="Task_15" name="Parameter Estimation" type="parameterFitting" scheduled="true" updateModel="false">
			<Report reference="Report_10" target="1328311469_PSO_LM_out.txt" append="1"/>
			<Problem>
				<Parameter name="Steady-State" type="key" value="Task_10"/>
				<Parameter name="Time-Course" type="key" value="Task_11"/>
				<ParameterGroup name="OptimizationItemList">
					<ParameterGroup name="FitItem">
						<Parameter name="ObjectCN" type="cn" value="CN=Root,Model=New Model,Vector=Reactions[Reaction_0],ParameterGroup=Parameters,Parameter=k1,Reference=Value"/>
						<Parameter name="LowerBound" type="cn" value="0.05"/>
						<Parameter name="UpperBound" type="cn" value="50.0"/>
						<Parameter name="StartValue" type="float" value="20.759000"/>
					</ParameterGroup>
					<ParameterGroup name="FitItem">
						<Parameter name="ObjectCN" type="cn" value="CN=Root,Model=New Model,Vector=Reactions[Reaction_1],ParameterGroup=Parameters,Parameter=k1,Reference=Value"/>
						<Parameter name="LowerBound" type="cn" value="0.05"/>
						<Parameter name="UpperBound" type="cn" value="50.0"/>
						<Parameter name="StartValue" type="float" value="24.904200"/>
					</ParameterGroup>
					<ParameterGroup name="FitItem">
						<Parameter name="ObjectCN" type="cn" value="CN=Root,Model=New Model,Vector=Reactions[Reaction_2],ParameterGroup=Parameters,Parameter=k1,Reference=Value"/>
						<Parameter name="LowerBound" type="cn" value="0.05"/>
						<Parameter name="UpperBound" type="cn" value="50.0"/>
						<Parameter name="StartValue" type="float" value="37.684700"/>
					</ParameterGroup>
					<ParameterGroup name="FitItem">
						<Parameter name="ObjectCN" type="cn" value="CN=Root,Model=New Model,Vector=Reactions[Reaction_3],ParameterGroup=Parameters,Parameter=k1,Reference=Value"/>
						<Parameter name="LowerBound" type="cn" value="0.05"/>
						<Parameter name="UpperBound" type="cn" value="50.0"/>
						<Parameter name="StartValue" type="float" value="39.729500"/>
					</ParameterGroup>
					<ParameterGroup name="FitItem">
						<Parameter name="ObjectCN" type="cn" value="CN=Root,Model=New Model,Vector=Reactions[Reaction_4],ParameterGroup=Parameters,Parameter=k1,Reference=Value"/>
						<Parameter name="LowerBound" type="cn" value="0.05"/>
						<Parameter name="UpperBound" type="cn" value="50.0"/>
						<Parameter name="StartValue" type="float" value="21.599400"/>
					</ParameterGroup>
					<ParameterGroup name="FitItem">
						<Parameter name="ObjectCN" type="cn" value="CN=Root,Model=New Model,Vector=Reactions[Reaction_5],ParameterGroup=Parameters,Parameter=k1,Reference=Value"/>
						<Parameter name="LowerBound" type="cn" value="0.05"/>
						<Parameter name="UpperBound" type="cn" value="50.0"/>
						<Parameter name="StartValue" type="float" value="45.056800"/>
					</ParameterGroup>
					<ParameterGroup name="FitItem">
						<Parameter name="ObjectCN" type="cn" value="CN=Root,Model=New Model,Vector=Reactions[Reaction_6],ParameterGroup=Parameters,Parameter=k1,Reference=Value"/>
						<Parameter name="LowerBound" type="cn" value="0.05"/>
						<Parameter name="UpperBound" type="cn" value="50.0"/>
						<Parameter name="StartValue" type="float" value="45.196800"/>
					</ParameterGroup>
					<ParameterGroup name="FitItem">
						<Parameter name="ObjectCN" type="cn" value="CN=Root,Model=New Model,Vector=Reactions[Reaction_7],ParameterGroup=Parameters,Parameter=k1,Reference=Value"/>
						<Parameter name="LowerBound" type="cn" value="0.05"/>
						<Parameter name="UpperBound" type="cn" value="50.0"/>
						<Parameter name="StartValue" type="float" value="14.867300"/>
					</ParameterGroup>
					<ParameterGroup name="FitItem">
						<Parameter name="ObjectCN" type="cn" value="CN=Root,Model=New Model,Vector=Reactions[Reaction_8],ParameterGroup=Parameters,Parameter=k1,Reference=Value"/>
						<Parameter name="LowerBound" type="cn" value="0.05"/>
						<Parameter name="UpperBound" type="cn" value="50.0"/>
						<Parameter name="StartValue" type="float" value="21.284100"/>
					</ParameterGroup>
					<ParameterGroup name="FitItem">
						<Parameter name="ObjectCN" type="cn" value="CN=Root,Model=New Model,Vector=Reactions[Reaction_9],ParameterGroup=Parameters,Parameter=k1,Reference=Value"/>
						<Parameter name="LowerBound" type="cn" value="0.05"/>
						<Parameter name="UpperBound" type="cn" value="50.0"/>
						<Parameter name="StartValue" type="float" value="49.465200"/>
					</ParameterGroup>
					<ParameterGroup name="FitItem">
						<Parameter name="ObjectCN" type="cn" value="CN=Root,Model=New Model,Vector=Reactions[Reaction_10],ParameterGroup=Parameters,Parameter=k1,Reference=Value"/>
						<Parameter name="LowerBound" type="cn" value="0.05"/>
						<Parameter name="UpperBound" type="cn" value="50.0"/>
						<Parameter name="StartValue" type="float" value="14.916700"/>
					</ParameterGroup>
					<ParameterGroup name="FitItem">
						<Parameter name="ObjectCN" type="cn" value="CN=Root,Model=New Model,Vector=Reactions[Reaction_11],ParameterGroup=Parameters,Parameter=k1,Reference=Value"/>
						<Parameter name="LowerBound" type="cn" value="0.05"/>
						<Parameter name="UpperBound" type="cn" value="50.0"/>
						<Parameter name="StartValue" type="float" value="22.237200"/>
					</ParameterGroup>
					<ParameterGroup name="FitItem">
						<Parameter name="ObjectCN" type="cn" value="CN=Root,Model=New Model,Vector=Reactions[Reaction_12],ParameterGroup=Parameters,Parameter=k1,Reference=Value"/>
						<Parameter name="LowerBound" type="cn" value="0.05"/>
						<Parameter name="UpperBound" type="cn" value="50.0"/>
						<Parameter name="StartValue" type="float" value="48.361900"/>
					</ParameterGroup>
					<ParameterGroup name="FitItem">
						<Parameter name="ObjectCN" type="cn" value="CN=Root,Model=New Model,Vector=Reactions[Reaction_13],ParameterGroup=Parameters,Parameter=k1,Reference=Value"/>
						<Parameter name="LowerBound" type="cn" value="0.05"/>
						<Parameter name="UpperBound" type="cn" value="50.0"/>
						<Parameter name="StartValue" type="float" value="24.255100"/>
					</ParameterGroup>
					<ParameterGroup name="FitItem">
						<Parameter name="ObjectCN" type="cn" value="CN=Root,Model=New Model,Vector=Reactions[Reaction_14],ParameterGroup=Parameters,Parameter=k1,Reference=Value"/>
						<Parameter name="LowerBound" type="cn" value="0.05"/>
						<Parameter name="UpperBound" type="cn" value="50.0"/>
						<Parameter name="StartValue" type="float" value="18.887400"/>
					</ParameterGroup>
					<ParameterGroup name="FitItem">
						<Parameter name="ObjectCN" type="cn" value="CN=Root,Model=New Model,Vector=Reactions[Reaction_15],ParameterGroup=Parameters,Parameter=k1,Reference=Value"/>
						<Parameter name="LowerBound" type="cn" value="0.05"/>
						<Parameter name="UpperBound" type="cn" value="50.0"/>
						<Parameter name="StartValue" type="float" value="34.286500"/>
					</ParameterGroup>
					<ParameterGroup name="FitItem">
						<Parameter name="ObjectCN" type="cn" value="CN=Root,Model=New Model,Vector=Reactions[Reaction_16],ParameterGroup=Parameters,Parameter=k1,Reference=Value"/>
						<Parameter name="LowerBound" type="cn" value="0.05"/>
						<Parameter name="UpperBound" type="cn" value="50.0"/>
						<Parameter name="StartValue" type="float" value="6.964580"/>
					</ParameterGroup>
					<ParameterGroup name="FitItem">
						<Parameter name="ObjectCN" type="cn" value="CN=Root,Model=New Model,Vector=Reactions[Reaction_17],ParameterGroup=Parameters,Parameter=k1,Reference=Value"/>
						<Parameter name="LowerBound" type="cn" value="0.05"/>
						<Parameter name="UpperBound" type="cn" value="50.0"/>
						<Parameter name="StartValue" type="float" value="18.153300"/>
					</ParameterGroup>
					<ParameterGroup name="FitItem">
						<Parameter name="ObjectCN" type="cn" value="CN=Root,Model=New Model,Vector=Reactions[Reaction_18],ParameterGroup=Parameters,Parameter=k1,Reference=Value"/>
						<Parameter name="LowerBound" type="cn" value="0.05"/>
						<Parameter name="UpperBound" type="cn" value="50.0"/>
						<Parameter name="StartValue" type="float" value="21.276200"/>
					</ParameterGroup>
					<ParameterGroup name="FitItem">
						<Parameter name="ObjectCN" type="cn" value="CN=Root,Model=New Model,Vector=Reactions[Reaction_19],ParameterGroup=Parameters,Parameter=k1,Reference=Value"/>
						<Parameter name="LowerBound" type="cn" value="0.05"/>
						<Parameter name="UpperBound" type="cn" value="50.0"/>
						<Parameter name="StartValue" type="float" value="13.101000"/>
					</ParameterGroup>
					<ParameterGroup name="FitItem">
						<Parameter name="ObjectCN" type="cn" value="CN=Root,Model=New Model,Vector=Reactions[Reaction_20],ParameterGroup=Parameters,Parameter=k1,Reference=Value"/>
						<Parameter name="LowerBound" type="cn" value="0.05"/>
						<Parameter name="UpperBound" type="cn" value="50.0"/>
						<Parameter name="StartValue" type="float" value="47.843100"/>
					</ParameterGroup>
					<ParameterGroup name="FitItem">
						<Parameter name="ObjectCN" type="cn" value="CN=Root,Model=New Model,Vector=Reactions[Reaction_21],ParameterGroup=Parameters,Parameter=k1,Reference=Value"/>
						<Parameter name="LowerBound" type="cn" value="0.05"/>
						<Parameter name="UpperBound" type="cn" value="50.0"/>
						<Parameter name="StartValue" type="float" value="33.237600"/>
					</ParameterGroup>
					<ParameterGroup name="FitItem">
						<Parameter name="ObjectCN" type="cn" value="CN=Root,Model=New Model,Vector=Reactions[Reaction_22],ParameterGroup=Parameters,Parameter=k1,Reference=Value"/>
						<Parameter name="LowerBound" type="cn" value="0.05"/>
						<Parameter name="UpperBound" type="cn" value="50.0"/>
						<Parameter name="StartValue" type="float" value="41.457800"/>
					</ParameterGroup>
					<ParameterGroup name="FitItem">
						<Parameter name="ObjectCN" type="cn" value="CN=Root,Model=New Model,Vector=Reactions[Reaction_23],ParameterGroup=Parameters,Parameter=k1,Reference=Value"/>
						<Parameter name="LowerBound" type="cn" value="0.05"/>
						<Parameter name="UpperBound" type="cn" value="50.0"/>
						<Parameter name="StartValue" type="float" value="47.470700"/>
					</ParameterGroup>
					<ParameterGroup name="FitItem">
						<Parameter name="ObjectCN" type="cn" value="CN=Root,Model=New Model,Vector=Reactions[Reaction_24],ParameterGroup=Parameters,Parameter=k1,Reference=Value"/>
						<Parameter name="LowerBound" type="cn" value="0.05"/>
						<Parameter name="UpperBound" type="cn" value="50.0"/>
						<Parameter name="StartValue" type="float" value="0.231212"/>
					</ParameterGroup>
					<ParameterGroup name="FitItem">
						<Parameter name="ObjectCN" type="cn" value="CN=Root,Model=New Model,Vector=Reactions[Reaction_25],ParameterGroup=Parameters,Parameter=k1,Reference=Value"/>
						<Parameter name="LowerBound" type="cn" value="0.05"/>
						<Parameter name="UpperBound" type="cn" value="50.0"/>
						<Parameter name="StartValue" type="float" value="50.000000"/>
					</ParameterGroup>
					<ParameterGroup name="FitItem">
						<Parameter name="ObjectCN" type="cn" value="CN=Root,Model=New Model,Vector=Reactions[Reaction_26],ParameterGroup=Parameters,Parameter=k1,Reference=Value"/>
						<Parameter name="LowerBound" type="cn" value="0.05"/>
						<Parameter name="UpperBound" type="cn" value="50.0"/>
						<Parameter name="StartValue" type="float" value="22.323700"/>
					</ParameterGroup>
					<ParameterGroup name="FitItem">
						<Parameter name="ObjectCN" type="cn" value="CN=Root,Model=New Model,Vector=Reactions[Reaction_27],ParameterGroup=Parameters,Parameter=k1,Reference=Value"/>
						<Parameter name="LowerBound" type="cn" value="0.05"/>
						<Parameter name="UpperBound" type="cn" value="50.0"/>
						<Parameter name="StartValue" type="float" value="49.983900"/>
					</ParameterGroup>
					<ParameterGroup name="FitItem">
						<Parameter name="ObjectCN" type="cn" value="CN=Root,Model=New Model,Vector=Reactions[Reaction_28],ParameterGroup=Parameters,Parameter=k1,Reference=Value"/>
						<Parameter name="LowerBound" type="cn" value="0.05"/>
						<Parameter name="UpperBound" type="cn" value="50.0"/>
						<Parameter name="StartValue" type="float" value="49.800100"/>
					</ParameterGroup>
					<ParameterGroup name="FitItem">
						<Parameter name="ObjectCN" type="cn" value="CN=Root,Model=New Model,Vector=Reactions[Reaction_29],ParameterGroup=Parameters,Parameter=k1,Reference=Value"/>
						<Parameter name="LowerBound" type="cn" value="0.05"/>
						<Parameter name="UpperBound" type="cn" value="50.0"/>
						<Parameter name="StartValue" type="float" value="5.119410"/>
					</ParameterGroup>
					<ParameterGroup name="FitItem">
						<Parameter name="ObjectCN" type="cn" value="CN=Root,Model=New Model,Vector=Reactions[Reaction_30],ParameterGroup=Parameters,Parameter=k1,Reference=Value"/>
						<Parameter name="LowerBound" type="cn" value="0.05"/>
						<Parameter name="UpperBound" type="cn" value="50.0"/>
						<Parameter name="StartValue" type="float" value="7.048020"/>
					</ParameterGroup>
					<ParameterGroup name="FitItem">
						<Parameter name="ObjectCN" type="cn" value="CN=Root,Model=New Model,Vector=Reactions[Reaction_31],ParameterGroup=Parameters,Parameter=k1,Reference=Value"/>
						<Parameter name="LowerBound" type="cn" value="0.05"/>
						<Parameter name="UpperBound" type="cn" value="50.0"/>
						<Parameter name="StartValue" type="float" value="44.827200"/>
					</ParameterGroup>
					<ParameterGroup name="FitItem">
						<Parameter name="ObjectCN" type="cn" value="CN=Root,Model=New Model,Vector=Reactions[Reaction_32],ParameterGroup=Parameters,Parameter=k1,Reference=Value"/>
						<Parameter name="LowerBound" type="cn" value="0.05"/>
						<Parameter name="UpperBound" type="cn" value="50.0"/>
						<Parameter name="StartValue" type="float" value="46.222100"/>
					</ParameterGroup>
					<ParameterGroup name="FitItem">
						<Parameter name="ObjectCN" type="cn" value="CN=Root,Model=New Model,Vector=Reactions[Reaction_33],ParameterGroup=Parameters,Parameter=k1,Reference=Value"/>
						<Parameter name="LowerBound" type="cn" value="0.05"/>
						<Parameter name="UpperBound" type="cn" value="50.0"/>
						<Parameter name="StartValue" type="float" value="46.285300"/>
					</ParameterGroup>
					<ParameterGroup name="FitItem">
						<Parameter name="ObjectCN" type="cn" value="CN=Root,Model=New Model,Vector=Reactions[Reaction_34],ParameterGroup=Parameters,Parameter=k1,Reference=Value"/>
						<Parameter name="LowerBound" type="cn" value="0.05"/>
						<Parameter name="UpperBound" type="cn" value="50.0"/>
						<Parameter name="StartValue" type="float" value="44.909500"/>
					</ParameterGroup>
					<ParameterGroup name="FitItem">
						<Parameter name="ObjectCN" type="cn" value="CN=Root,Model=New Model,Vector=Reactions[Reaction_35],ParameterGroup=Parameters,Parameter=k1,Reference=Value"/>
						<Parameter name="LowerBound" type="cn" value="0.05"/>
						<Parameter name="UpperBound" type="cn" value="50.0"/>
						<Parameter name="StartValue" type="float" value="27.300400"/>
					</ParameterGroup>
					<ParameterGroup name="FitItem">
						<Parameter name="ObjectCN" type="cn" value="CN=Root,Model=New Model,Vector=Reactions[Reaction_36],ParameterGroup=Parameters,Parameter=k1,Reference=Value"/>
						<Parameter name="LowerBound" type="cn" value="0.05"/>
						<Parameter name="UpperBound" type="cn" value="50.0"/>
						<Parameter name="StartValue" type="float" value="0.602078"/>
					</ParameterGroup>
					<ParameterGroup name="FitItem">
						<Parameter name="ObjectCN" type="cn" value="CN=Root,Model=New Model,Vector=Reactions[Reaction_37],ParameterGroup=Parameters,Parameter=k1,Reference=Value"/>
						<Parameter name="LowerBound" type="cn" value="0.05"/>
						<Parameter name="UpperBound" type="cn" value="50.0"/>
						<Parameter name="StartValue" type="float" value="17.020800"/>
					</ParameterGroup>
					<ParameterGroup name="FitItem">
						<Parameter name="ObjectCN" type="cn" value="CN=Root,Model=New Model,Vector=Reactions[Reaction_38],ParameterGroup=Parameters,Parameter=k1,Reference=Value"/>
						<Parameter name="LowerBound" type="cn" value="0.05"/>
						<Parameter name="UpperBound" type="cn" value="50.0"/>
						<Parameter name="StartValue" type="float" value="28.149200"/>
					</ParameterGroup>
					<ParameterGroup name="FitItem">
						<Parameter name="ObjectCN" type="cn" value="CN=Root,Model=New Model,Vector=Reactions[Reaction_39],ParameterGroup=Parameters,Parameter=k1,Reference=Value"/>
						<Parameter name="LowerBound" type="cn" value="0.05"/>
						<Parameter name="UpperBound" type="cn" value="50.0"/>
						<Parameter name="StartValue" type="float" value="25.958200"/>
					</ParameterGroup>
					<ParameterGroup name="FitItem">
						<Parameter name="ObjectCN" type="cn" value="CN=Root,Model=New Model,Vector=Reactions[Reaction_40],ParameterGroup=Parameters,Parameter=k1,Reference=Value"/>
						<Parameter name="LowerBound" type="cn" value="0.05"/>
						<Parameter name="UpperBound" type="cn" value="50.0"/>
						<Parameter name="StartValue" type="float" value="28.489900"/>
					</ParameterGroup>
					<ParameterGroup name="FitItem">
						<Parameter name="ObjectCN" type="cn" value="CN=Root,Model=New Model,Vector=Reactions[Reaction_41],ParameterGroup=Parameters,Parameter=k1,Reference=Value"/>
						<Parameter name="LowerBound" type="cn" value="0.05"/>
						<Parameter name="UpperBound" type="cn" value="50.0"/>
						<Parameter name="StartValue" type="float" value="49.815500"/>
					</ParameterGroup>
					<ParameterGroup name="FitItem">
						<Parameter name="ObjectCN" type="cn" value="CN=Root,Model=New Model,Vector=Reactions[Reaction_42],ParameterGroup=Parameters,Parameter=k1,Reference=Value"/>
						<Parameter name="LowerBound" type="cn" value="0.05"/>
						<Parameter name="UpperBound" type="cn" value="50.0"/>
						<Parameter name="StartValue" type="float" value="16.032900"/>
					</ParameterGroup>
					<ParameterGroup name="FitItem">
						<Parameter name="ObjectCN" type="cn" value="CN=Root,Model=New Model,Vector=Reactions[Reaction_43],ParameterGroup=Parameters,Parameter=k1,Reference=Value"/>
						<Parameter name="LowerBound" type="cn" value="0.05"/>
						<Parameter name="UpperBound" type="cn" value="50.0"/>
						<Parameter name="StartValue" type="float" value="12.561100"/>
					</ParameterGroup>
					<ParameterGroup name="FitItem">
						<Parameter name="ObjectCN" type="cn" value="CN=Root,Model=New Model,Vector=Reactions[Reaction_44],ParameterGroup=Parameters,Parameter=k1,Reference=Value"/>
						<Parameter name="LowerBound" type="cn" value="0.05"/>
						<Parameter name="UpperBound" type="cn" value="50.0"/>
						<Parameter name="StartValue" type="float" value="24.108400"/>
					</ParameterGroup>
					<ParameterGroup name="FitItem">
						<Parameter name="ObjectCN" type="cn" value="CN=Root,Model=New Model,Vector=Reactions[Reaction_45],ParameterGroup=Parameters,Parameter=k1,Reference=Value"/>
						<Parameter name="LowerBound" type="cn" value="0.05"/>
						<Parameter name="UpperBound" type="cn" value="50.0"/>
						<Parameter name="StartValue" type="float" value="25.951100"/>
					</ParameterGroup>
					<ParameterGroup name="FitItem">
						<Parameter name="ObjectCN" type="cn" value="CN=Root,Model=New Model,Vector=Reactions[Reaction_46],ParameterGroup=Parameters,Parameter=k1,Reference=Value"/>
						<Parameter name="LowerBound" type="cn" value="0.05"/>
						<Parameter name="UpperBound" type="cn" value="50.0"/>
						<Parameter name="StartValue" type="float" value="35.710100"/>
					</ParameterGroup>
					<ParameterGroup name="FitItem">
						<Parameter name="ObjectCN" type="cn" value="CN=Root,Model=New Model,Vector=Reactions[Reaction_47],ParameterGroup=Parameters,Parameter=k1,Reference=Value"/>
						<Parameter name="LowerBound" type="cn" value="0.05"/>
						<Parameter name="UpperBound" type="cn" value="50.0"/>
						<Parameter name="StartValue" type="float" value="3.395110"/>
					</ParameterGroup>
					<ParameterGroup name="FitItem">
						<Parameter name="ObjectCN" type="cn" value="CN=Root,Model=New Model,Vector=Reactions[Reaction_48],ParameterGroup=Parameters,Parameter=k1,Reference=Value"/>
						<Parameter name="LowerBound" type="cn" value="0.05"/>
						<Parameter name="UpperBound" type="cn" value="50.0"/>
						<Parameter name="StartValue" type="float" value="44.244100"/>
					</ParameterGroup>
					<ParameterGroup name="FitItem">
						<Parameter name="ObjectCN" type="cn" value="CN=Root,Model=New Model,Vector=Reactions[Reaction_49],ParameterGroup=Parameters,Parameter=k1,Reference=Value"/>
						<Parameter name="LowerBound" type="cn" value="0.05"/>
						<Parameter name="UpperBound" type="cn" value="50.0"/>
						<Parameter name="StartValue" type="float" value="1.675660"/>
					</ParameterGroup>
					<ParameterGroup name="FitItem">
						<Parameter name="ObjectCN" type="cn" value="CN=Root,Model=New Model,Vector=Reactions[Reaction_50],ParameterGroup=Parameters,Parameter=k1,Reference=Value"/>
						<Parameter name="LowerBound" type="cn" value="0.05"/>
						<Parameter name="UpperBound" type="cn" value="50.0"/>
						<Parameter name="StartValue" type="float" value="2.531410"/>
					</ParameterGroup>
					<ParameterGroup name="FitItem">
						<Parameter name="ObjectCN" type="cn" value="CN=Root,Model=New Model,Vector=Reactions[Reaction_51],ParameterGroup=Parameters,Parameter=k1,Reference=Value"/>
						<Parameter name="LowerBound" type="cn" value="0.05"/>
						<Parameter name="UpperBound" type="cn" value="50.0"/>
						<Parameter name="StartValue" type="float" value="25.952100"/>
					</ParameterGroup>
					<ParameterGroup name="FitItem">
						<Parameter name="ObjectCN" type="cn" value="CN=Root,Model=New Model,Vector=Reactions[Reaction_52],ParameterGroup=Parameters,Parameter=k1,Reference=Value"/>
						<Parameter name="LowerBound" type="cn" value="0.05"/>
						<Parameter name="UpperBound" type="cn" value="50.0"/>
						<Parameter name="StartValue" type="float" value="9.899610"/>
					</ParameterGroup>
					<ParameterGroup name="FitItem">
						<Parameter name="ObjectCN" type="cn" value="CN=Root,Model=New Model,Vector=Reactions[Reaction_53],ParameterGroup=Parameters,Parameter=k1,Reference=Value"/>
						<Parameter name="LowerBound" type="cn" value="0.05"/>
						<Parameter name="UpperBound" type="cn" value="50.0"/>
						<Parameter name="StartValue" type="float" value="35.120800"/>
					</ParameterGroup>
					<ParameterGroup name="FitItem">
						<Parameter name="ObjectCN" type="cn" value="CN=Root,Model=New Model,Vector=Reactions[Reaction_54],ParameterGroup=Parameters,Parameter=k1,Reference=Value"/>
						<Parameter name="LowerBound" type="cn" value="0.05"/>
						<Parameter name="UpperBound" type="cn" value="50.0"/>
						<Parameter name="StartValue" type="float" value="30.733000"/>
					</ParameterGroup>
					<ParameterGroup name="FitItem">
						<Parameter name="ObjectCN" type="cn" value="CN=Root,Model=New Model,Vector=Reactions[Reaction_55],ParameterGroup=Parameters,Parameter=k1,Reference=Value"/>
						<Parameter name="LowerBound" type="cn" value="0.05"/>
						<Parameter name="UpperBound" type="cn" value="50.0"/>
						<Parameter name="StartValue" type="float" value="49.495800"/>
					</ParameterGroup>
					<ParameterGroup name="FitItem">
						<Parameter name="ObjectCN" type="cn" value="CN=Root,Model=New Model,Vector=Reactions[Reaction_56],ParameterGroup=Parameters,Parameter=k1,Reference=Value"/>
						<Parameter name="LowerBound" type="cn" value="0.05"/>
						<Parameter name="UpperBound" type="cn" value="50.0"/>
						<Parameter name="StartValue" type="float" value="49.818700"/>
					</ParameterGroup>
					<ParameterGroup name="FitItem">
						<Parameter name="ObjectCN" type="cn" value="CN=Root,Model=New Model,Vector=Reactions[Reaction_57],ParameterGroup=Parameters,Parameter=k1,Reference=Value"/>
						<Parameter name="LowerBound" type="cn" value="0.05"/>
						<Parameter name="UpperBound" type="cn" value="50.0"/>
						<Parameter name="StartValue" type="float" value="42.669500"/>
					</ParameterGroup>
					<ParameterGroup name="FitItem">
						<Parameter name="ObjectCN" type="cn" value="CN=Root,Model=New Model,Vector=Reactions[Reaction_58],ParameterGroup=Parameters,Parameter=k1,Reference=Value"/>
						<Parameter name="LowerBound" type="cn" value="0.05"/>
						<Parameter name="UpperBound" type="cn" value="50.0"/>
						<Parameter name="StartValue" type="float" value="49.986500"/>
					</ParameterGroup>
					<ParameterGroup name="FitItem">
						<Parameter name="ObjectCN" type="cn" value="CN=Root,Model=New Model,Vector=Reactions[Reaction_59],ParameterGroup=Parameters,Parameter=k1,Reference=Value"/>
						<Parameter name="LowerBound" type="cn" value="0.05"/>
						<Parameter name="UpperBound" type="cn" value="50.0"/>
						<Parameter name="StartValue" type="float" value="49.523700"/>
					</ParameterGroup>
					<ParameterGroup name="FitItem">
						<Parameter name="ObjectCN" type="cn" value="CN=Root,Model=New Model,Vector=Reactions[Reaction_60],ParameterGroup=Parameters,Parameter=k1,Reference=Value"/>
						<Parameter name="LowerBound" type="cn" value="0.05"/>
						<Parameter name="UpperBound" type="cn" value="50.0"/>
						<Parameter name="StartValue" type="float" value="49.375400"/>
					</ParameterGroup>
					<ParameterGroup name="FitItem">
						<Parameter name="ObjectCN" type="cn" value="CN=Root,Model=New Model,Vector=Reactions[Reaction_61],ParameterGroup=Parameters,Parameter=k1,Reference=Value"/>
						<Parameter name="LowerBound" type="cn" value="0.05"/>
						<Parameter name="UpperBound" type="cn" value="50.0"/>
						<Parameter name="StartValue" type="float" value="20.716800"/>
					</ParameterGroup>
					<ParameterGroup name="FitItem">
						<Parameter name="ObjectCN" type="cn" value="CN=Root,Model=New Model,Vector=Reactions[Reaction_62],ParameterGroup=Parameters,Parameter=k1,Reference=Value"/>
						<Parameter name="LowerBound" type="cn" value="0.05"/>
						<Parameter name="UpperBound" type="cn" value="50.0"/>
						<Parameter name="StartValue" type="float" value="24.426600"/>
					</ParameterGroup>
					<ParameterGroup name="FitItem">
						<Parameter name="ObjectCN" type="cn" value="CN=Root,Model=New Model,Vector=Reactions[Reaction_63],ParameterGroup=Parameters,Parameter=k1,Reference=Value"/>
						<Parameter name="LowerBound" type="cn" value="0.05"/>
						<Parameter name="UpperBound" type="cn" value="50.0"/>
						<Parameter name="StartValue" type="float" value="10.550200"/>
					</ParameterGroup>
					<ParameterGroup name="FitItem">
						<Parameter name="ObjectCN" type="cn" value="CN=Root,Model=New Model,Vector=Reactions[Reaction_64],ParameterGroup=Parameters,Parameter=k1,Reference=Value"/>
						<Parameter name="LowerBound" type="cn" value="0.05"/>
						<Parameter name="UpperBound" type="cn" value="50.0"/>
						<Parameter name="StartValue" type="float" value="47.917200"/>
					</ParameterGroup>
					<ParameterGroup name="FitItem">
						<Parameter name="ObjectCN" type="cn" value="CN=Root,Model=New Model,Vector=Reactions[Reaction_65],ParameterGroup=Parameters,Parameter=k1,Reference=Value"/>
						<Parameter name="LowerBound" type="cn" value="0.05"/>
						<Parameter name="UpperBound" type="cn" value="50.0"/>
						<Parameter name="StartValue" type="float" value="32.310500"/>
					</ParameterGroup>
					<ParameterGroup name="FitItem">
						<Parameter name="ObjectCN" type="cn" value="CN=Root,Model=New Model,Vector=Reactions[Reaction_66],ParameterGroup=Parameters,Parameter=k1,Reference=Value"/>
						<Parameter name="LowerBound" type="cn" value="0.05"/>
						<Parameter name="UpperBound" type="cn" value="50.0"/>
						<Parameter name="StartValue" type="float" value="17.184100"/>
					</ParameterGroup>
					<ParameterGroup name="FitItem">
						<Parameter name="ObjectCN" type="cn" value="CN=Root,Model=New Model,Vector=Reactions[Reaction_67],ParameterGroup=Parameters,Parameter=k1,Reference=Value"/>
						<Parameter name="LowerBound" type="cn" value="0.05"/>
						<Parameter name="UpperBound" type="cn" value="50.0"/>
						<Parameter name="StartValue" type="float" value="3.669940"/>
					</ParameterGroup>
					<ParameterGroup name="FitItem">
						<Parameter name="ObjectCN" type="cn" value="CN=Root,Model=New Model,Vector=Reactions[Reaction_68],ParameterGroup=Parameters,Parameter=k1,Reference=Value"/>
						<Parameter name="LowerBound" type="cn" value="0.05"/>
						<Parameter name="UpperBound" type="cn" value="50.0"/>
						<Parameter name="StartValue" type="float" value="35.035500"/>
					</ParameterGroup>
					<ParameterGroup name="FitItem">
						<Parameter name="ObjectCN" type="cn" value="CN=Root,Model=New Model,Vector=Reactions[Reaction_69],ParameterGroup=Parameters,Parameter=k1,Reference=Value"/>
						<Parameter name="LowerBound" type="cn" value="0.05"/>
						<Parameter name="UpperBound" type="cn" value="50.0"/>
						<Parameter name="StartValue" type="float" value="16.397800"/>
					</ParameterGroup>
					<ParameterGroup name="FitItem">
						<Parameter name="ObjectCN" type="cn" value="CN=Root,Model=New Model,Vector=Reactions[Reaction_70],ParameterGroup=Parameters,Parameter=k1,Reference=Value"/>
						<Parameter name="LowerBound" type="cn" value="0.05"/>
						<Parameter name="UpperBound" type="cn" value="50.0"/>
						<Parameter name="StartValue" type="float" value="9.011930"/>
					</ParameterGroup>
					<ParameterGroup name="FitItem">
						<Parameter name="ObjectCN" type="cn" value="CN=Root,Model=New Model,Vector=Reactions[Reaction_71],ParameterGroup=Parameters,Parameter=k1,Reference=Value"/>
						<Parameter name="LowerBound" type="cn" value="0.05"/>
						<Parameter name="UpperBound" type="cn" value="50.0"/>
						<Parameter name="StartValue" type="float" value="10.575700"/>
					</ParameterGroup>
					<ParameterGroup name="FitItem">
						<Parameter name="ObjectCN" type="cn" value="CN=Root,Model=New Model,Vector=Reactions[Reaction_72],ParameterGroup=Parameters,Parameter=k1,Reference=Value"/>
						<Parameter name="LowerBound" type="cn" value="0.05"/>
						<Parameter name="UpperBound" type="cn" value="50.0"/>
						<Parameter name="StartValue" type="float" value="41.018900"/>
					</ParameterGroup>
					<ParameterGroup name="FitItem">
						<Parameter name="ObjectCN" type="cn" value="CN=Root,Model=New Model,Vector=Reactions[Reaction_73],ParameterGroup=Parameters,Parameter=k1,Reference=Value"/>
						<Parameter name="LowerBound" type="cn" value="0.05"/>
						<Parameter name="UpperBound" type="cn" value="50.0"/>
						<Parameter name="StartValue" type="float" value="11.228900"/>
					</ParameterGroup>
					<ParameterGroup name="FitItem">
						<Parameter name="ObjectCN" type="cn" value="CN=Root,Model=New Model,Vector=Reactions[Reaction_74],ParameterGroup=Parameters,Parameter=k1,Reference=Value"/>
						<Parameter name="LowerBound" type="cn" value="0.05"/>
						<Parameter name="UpperBound" type="cn" value="50.0"/>
						<Parameter name="StartValue" type="float" value="48.796800"/>
					</ParameterGroup>
					<ParameterGroup name="FitItem">
						<Parameter name="ObjectCN" type="cn" value="CN=Root,Model=New Model,Vector=Reactions[Reaction_75],ParameterGroup=Parameters,Parameter=k1,Reference=Value"/>
						<Parameter name="LowerBound" type="cn" value="0.05"/>
						<Parameter name="UpperBound" type="cn" value="50.0"/>
						<Parameter name="StartValue" type="float" value="43.186600"/>
					</ParameterGroup>
					<ParameterGroup name="FitItem">
						<Parameter name="ObjectCN" type="cn" value="CN=Root,Model=New Model,Vector=Reactions[Reaction_76],ParameterGroup=Parameters,Parameter=k1,Reference=Value"/>
						<Parameter name="LowerBound" type="cn" value="0.05"/>
						<Parameter name="UpperBound" type="cn" value="50.0"/>
						<Parameter name="StartValue" type="float" value="31.191600"/>
					</ParameterGroup>
					<ParameterGroup name="FitItem">
						<Parameter name="ObjectCN" type="cn" value="CN=Root,Model=New Model,Vector=Reactions[Reaction_77],ParameterGroup=Parameters,Parameter=k1,Reference=Value"/>
						<Parameter name="LowerBound" type="cn" value="0.05"/>
						<Parameter name="UpperBound" type="cn" value="50.0"/>
						<Parameter name="StartValue" type="float" value="44.839700"/>
					</ParameterGroup>
					<ParameterGroup name="FitItem">
						<Parameter name="ObjectCN" type="cn" value="CN=Root,Model=New Model,Vector=Reactions[Reaction_78],ParameterGroup=Parameters,Parameter=k1,Reference=Value"/>
						<Parameter name="LowerBound" type="cn" value="0.05"/>
						<Parameter name="UpperBound" type="cn" value="50.0"/>
						<Parameter name="StartValue" type="float" value="40.669600"/>
					</ParameterGroup>
					<ParameterGroup name="FitItem">
						<Parameter name="ObjectCN" type="cn" value="CN=Root,Model=New Model,Vector=Reactions[Reaction_79],ParameterGroup=Parameters,Parameter=k1,Reference=Value"/>
						<Parameter name="LowerBound" type="cn" value="0.05"/>
						<Parameter name="UpperBound" type="cn" value="50.0"/>
						<Parameter name="StartValue" type="float" value="44.795900"/>
					</ParameterGroup>
					<ParameterGroup name="FitItem">
						<Parameter name="ObjectCN" type="cn" value="CN=Root,Model=New Model,Vector=Reactions[Reaction_80],ParameterGroup=Parameters,Parameter=k1,Reference=Value"/>
						<Parameter name="LowerBound" type="cn" value="0.05"/>
						<Parameter name="UpperBound" type="cn" value="50.0"/>
						<Parameter name="StartValue" type="float" value="49.996900"/>
					</ParameterGroup>
					<ParameterGroup name="FitItem">
						<Parameter name="ObjectCN" type="cn" value="CN=Root,Model=New Model,Vector=Reactions[Reaction_81],ParameterGroup=Parameters,Parameter=k1,Reference=Value"/>
						<Parameter name="LowerBound" type="cn" value="0.05"/>
						<Parameter name="UpperBound" type="cn" value="50.0"/>
						<Parameter name="StartValue" type="float" value="49.994900"/>
					</ParameterGroup>
					<ParameterGroup name="FitItem">
						<Parameter name="ObjectCN" type="cn" value="CN=Root,Model=New Model,Vector=Reactions[Reaction_82],ParameterGroup=Parameters,Parameter=k1,Reference=Value"/>
						<Parameter name="LowerBound" type="cn" value="0.05"/>
						<Parameter name="UpperBound" type="cn" value="50.0"/>
						<Parameter name="StartValue" type="float" value="13.766400"/>
					</ParameterGroup>
					<ParameterGroup name="FitItem">
						<Parameter name="ObjectCN" type="cn" value="CN=Root,Model=New Model,Vector=Reactions[Reaction_83],ParameterGroup=Parameters,Parameter=k1,Reference=Value"/>
						<Parameter name="LowerBound" type="cn" value="0.05"/>
						<Parameter name="UpperBound" type="cn" value="50.0"/>
						<Parameter name="StartValue" type="float" value="17.044600"/>
					</ParameterGroup>
					<ParameterGroup name="FitItem">
						<Parameter name="ObjectCN" type="cn" value="CN=Root,Model=New Model,Vector=Reactions[Reaction_84],ParameterGroup=Parameters,Parameter=k1,Reference=Value"/>
						<Parameter name="LowerBound" type="cn" value="0.05"/>
						<Parameter name="UpperBound" type="cn" value="50.0"/>
						<Parameter name="StartValue" type="float" value="17.252700"/>
					</ParameterGroup>
					<ParameterGroup name="FitItem">
						<Parameter name="ObjectCN" type="cn" value="CN=Root,Model=New Model,Vector=Reactions[Reaction_85],ParameterGroup=Parameters,Parameter=k1,Reference=Value"/>
						<Parameter name="LowerBound" type="cn" value="0.05"/>
						<Parameter name="UpperBound" type="cn" value="50.0"/>
						<Parameter name="StartValue" type="float" value="20.800500"/>
					</ParameterGroup>
					<ParameterGroup name="FitItem">
						<Parameter name="ObjectCN" type="cn" value="CN=Root,Model=New Model,Vector=Reactions[Reaction_86],ParameterGroup=Parameters,Parameter=k1,Reference=Value"/>
						<Parameter name="LowerBound" type="cn" value="0.05"/>
						<Parameter name="UpperBound" type="cn" value="50.0"/>
						<Parameter name="StartValue" type="float" value="21.203700"/>
					</ParameterGroup>
					<ParameterGroup name="FitItem">
						<Parameter name="ObjectCN" type="cn" value="CN=Root,Model=New Model,Vector=Reactions[Reaction_87],ParameterGroup=Parameters,Parameter=k1,Reference=Value"/>
						<Parameter name="LowerBound" type="cn" value="0.05"/>
						<Parameter name="UpperBound" type="cn" value="50.0"/>
						<Parameter name="StartValue" type="float" value="28.293200"/>
					</ParameterGroup>
					<ParameterGroup name="FitItem">
						<Parameter name="ObjectCN" type="cn" value="CN=Root,Model=New Model,Vector=Reactions[Reaction_88],ParameterGroup=Parameters,Parameter=k1,Reference=Value"/>
						<Parameter name="LowerBound" type="cn" value="0.05"/>
						<Parameter name="UpperBound" type="cn" value="50.0"/>
						<Parameter name="StartValue" type="float" value="11.981700"/>
					</ParameterGroup>
					<ParameterGroup name="FitItem">
						<Parameter name="ObjectCN" type="cn" value="CN=Root,Model=New Model,Vector=Reactions[Reaction_89],ParameterGroup=Parameters,Parameter=k1,Reference=Value"/>
						<Parameter name="LowerBound" type="cn" value="0.05"/>
						<Parameter name="UpperBound" type="cn" value="50.0"/>
						<Parameter name="StartValue" type="float" value="45.888800"/>
					</ParameterGroup>
					<ParameterGroup name="FitItem">
						<Parameter name="ObjectCN" type="cn" value="CN=Root,Model=New Model,Vector=Reactions[Reaction_90],ParameterGroup=Parameters,Parameter=k1,Reference=Value"/>
						<Parameter name="LowerBound" type="cn" value="0.05"/>
						<Parameter name="UpperBound" type="cn" value="50.0"/>
						<Parameter name="StartValue" type="float" value="2.155890"/>
					</ParameterGroup>
					<ParameterGroup name="FitItem">
						<Parameter name="ObjectCN" type="cn" value="CN=Root,Model=New Model,Vector=Reactions[Reaction_91],ParameterGroup=Parameters,Parameter=k1,Reference=Value"/>
						<Parameter name="LowerBound" type="cn" value="0.05"/>
						<Parameter name="UpperBound" type="cn" value="50.0"/>
						<Parameter name="StartValue" type="float" value="48.890400"/>
					</ParameterGroup>
					<ParameterGroup name="FitItem">
						<Parameter name="ObjectCN" type="cn" value="CN=Root,Model=New Model,Vector=Reactions[Reaction_92],ParameterGroup=Parameters,Parameter=k1,Reference=Value"/>
						<Parameter name="LowerBound" type="cn" value="0.05"/>
						<Parameter name="UpperBound" type="cn" value="50.0"/>
						<Parameter name="StartValue" type="float" value="10.284000"/>
					</ParameterGroup>
					<ParameterGroup name="FitItem">
						<Parameter name="ObjectCN" type="cn" value="CN=Root,Model=New Model,Vector=Reactions[Reaction_93],ParameterGroup=Parameters,Parameter=k1,Reference=Value"/>
						<Parameter name="LowerBound" type="cn" value="0.05"/>
						<Parameter name="UpperBound" type="cn" value="50.0"/>
						<Parameter name="StartValue" type="float" value="2.630280"/>
					</ParameterGroup>
					<ParameterGroup name="FitItem">
						<Parameter name="ObjectCN" type="cn" value="CN=Root,Model=New Model,Vector=Reactions[Reaction_94],ParameterGroup=Parameters,Parameter=k1,Reference=Value"/>
						<Parameter name="LowerBound" type="cn" value="0.05"/>
						<Parameter name="UpperBound" type="cn" value="50.0"/>
						<Parameter name="StartValue" type="float" value="9.630380"/>
					</ParameterGroup>
					<ParameterGroup name="FitItem">
						<Parameter name="ObjectCN" type="cn" value="CN=Root,Model=New Model,Vector=Reactions[Reaction_95],ParameterGroup=Parameters,Parameter=k1,Reference=Value"/>
						<Parameter name="LowerBound" type="cn" value="0.05"/>
						<Parameter name="UpperBound" type="cn" value="50.0"/>
						<Parameter name="StartValue" type="float" value="0.092315"/>
					</ParameterGroup>
					<ParameterGroup name="FitItem">
						<Parameter name="ObjectCN" type="cn" value="CN=Root,Model=New Model,Vector=Reactions[Reaction_96],ParameterGroup=Parameters,Parameter=k1,Reference=Value"/>
						<Parameter name="LowerBound" type="cn" value="0.05"/>
						<Parameter name="UpperBound" type="cn" value="50.0"/>
						<Parameter name="StartValue" type="float" value="0.147081"/>
					</ParameterGroup>
					<ParameterGroup name="FitItem">
						<Parameter name="ObjectCN" type="cn" value="CN=Root,Model=New Model,Vector=Reactions[Reaction_97],ParameterGroup=Parameters,Parameter=k1,Reference=Value"/>
						<Parameter name="LowerBound" type="cn" value="0.05"/>
						<Parameter name="UpperBound" type="cn" value="50.0"/>
						<Parameter name="StartValue" type="float" value="42.420700"/>
					</ParameterGroup>
					<ParameterGroup name="FitItem">
						<Parameter name="ObjectCN" type="cn" value="CN=Root,Model=New Model,Vector=Reactions[Reaction_98],ParameterGroup=Parameters,Parameter=k1,Reference=Value"/>
						<Parameter name="LowerBound" type="cn" value="0.05"/>
						<Parameter name="UpperBound" type="cn" value="50.0"/>
						<Parameter name="StartValue" type="float" value="7.517640"/>
					</ParameterGroup>
					<ParameterGroup name="FitItem">
						<Parameter name="ObjectCN" type="cn" value="CN=Root,Model=New Model,Vector=Reactions[Reaction_99],ParameterGroup=Parameters,Parameter=k1,Reference=Value"/>
						<Parameter name="LowerBound" type="cn" value="0.05"/>
						<Parameter name="UpperBound" type="cn" value="50.0"/>
						<Parameter name="StartValue" type="float" value="27.438700"/>
					</ParameterGroup>
					<ParameterGroup name="FitItem">
						<Parameter name="ObjectCN" type="cn" value="CN=Root,Model=New Model,Vector=Reactions[Reaction_100],ParameterGroup=Parameters,Parameter=k1,Reference=Value"/>
						<Parameter name="LowerBound" type="cn" value="0.05"/>
						<Parameter name="UpperBound" type="cn" value="50.0"/>
						<Parameter name="StartValue" type="float" value="35.623000"/>
					</ParameterGroup>
					<ParameterGroup name="FitItem">
						<Parameter name="ObjectCN" type="cn" value="CN=Root,Model=New Model,Vector=Reactions[Reaction_101],ParameterGroup=Parameters,Parameter=k1,Reference=Value"/>
						<Parameter name="LowerBound" type="cn" value="0.05"/>
						<Parameter name="UpperBound" type="cn" value="50.0"/>
						<Parameter name="StartValue" type="float" value="13.927900"/>
					</ParameterGroup>
					<ParameterGroup name="FitItem">
						<Parameter name="ObjectCN" type="cn" value="CN=Root,Model=New Model,Vector=Reactions[Reaction_102],ParameterGroup=Parameters,Parameter=k1,Reference=Value"/>
						<Parameter name="LowerBound" type="cn" value="0.05"/>
						<Parameter name="UpperBound" type="cn" value="50.0"/>
						<Parameter name="StartValue" type="float" value="34.568900"/>
					</ParameterGroup>
					<ParameterGroup name="FitItem">
						<Parameter name="ObjectCN" type="cn" value="CN=Root,Model=New Model,Vector=Reactions[Reaction_103],ParameterGroup=Parameters,Parameter=k1,Reference=Value"/>
						<Parameter name="LowerBound" type="cn" value="0.05"/>
						<Parameter name="UpperBound" type="cn" value="50.0"/>
						<Parameter name="StartValue" type="float" value="34.949300"/>
					</ParameterGroup>
					<ParameterGroup name="FitItem">
						<Parameter name="ObjectCN" type="cn" value="CN=Root,Model=New Model,Vector=Reactions[Reaction_104],ParameterGroup=Parameters,Parameter=k1,Reference=Value"/>
						<Parameter name="LowerBound" type="cn" value="0.05"/>
						<Parameter name="UpperBound" type="cn" value="50.0"/>
						<Parameter name="StartValue" type="float" value="0.148233"/>
					</ParameterGroup>
					<ParameterGroup name="FitItem">
						<Parameter name="ObjectCN" type="cn" value="CN=Root,Model=New Model,Vector=Reactions[Reaction_105],ParameterGroup=Parameters,Parameter=k1,Reference=Value"/>
						<Parameter name="LowerBound" type="cn" value="0.05"/>
						<Parameter name="UpperBound" type="cn" value="50.0"/>
						<Parameter name="StartValue" type="float" value="46.859600"/>
					</ParameterGroup>
					<ParameterGroup name="FitItem">
						<Parameter name="ObjectCN" type="cn" value="CN=Root,Model=New Model,Vector=Reactions[Reaction_106],ParameterGroup=Parameters,Parameter=k1,Reference=Value"/>
						<Parameter name="LowerBound" type="cn" value="0.05"/>
						<Parameter name="UpperBound" type="cn" value="50.0"/>
						<Parameter name="StartValue" type="float" value="45.145900"/>
					</ParameterGroup>
					<ParameterGroup name="FitItem">
						<Parameter name="ObjectCN" type="cn" value="CN=Root,Model=New Model,Vector=Reactions[Reaction_107],ParameterGroup=Parameters,Parameter=k1,Reference=Value"/>
						<Parameter name="LowerBound" type="cn" value="0.05"/>
						<Parameter name="UpperBound" type="cn" value="50.0"/>
						<Parameter name="StartValue" type="float" value="34.584600"/>
					</ParameterGroup>
					<ParameterGroup name="FitItem">
						<Parameter name="ObjectCN" type="cn" value="CN=Root,Model=New Model,Vector=Reactions[Reaction_108],ParameterGroup=Parameters,Parameter=k1,Reference=Value"/>
						<Parameter name="LowerBound" type="cn" value="0.05"/>
						<Parameter name="UpperBound" type="cn" value="50.0"/>
						<Parameter name="StartValue" type="float" value="40.448300"/>
					</ParameterGroup>
					<ParameterGroup name="FitItem">
						<Parameter name="ObjectCN" type="cn" value="CN=Root,Model=New Model,Vector=Reactions[Reaction_109],ParameterGroup=Parameters,Parameter=k1,Reference=Value"/>
						<Parameter name="LowerBound" type="cn" value="0.05"/>
						<Parameter name="UpperBound" type="cn" value="50.0"/>
						<Parameter name="StartValue" type="float" value="48.421300"/>
					</ParameterGroup>
					<ParameterGroup name="FitItem">
						<Parameter name="ObjectCN" type="cn" value="CN=Root,Model=New Model,Vector=Reactions[Reaction_110],ParameterGroup=Parameters,Parameter=k1,Reference=Value"/>
						<Parameter name="LowerBound" type="cn" value="0.05"/>
						<Parameter name="UpperBound" type="cn" value="50.0"/>
						<Parameter name="StartValue" type="float" value="38.846000"/>
					</ParameterGroup>
					<ParameterGroup name="FitItem">
						<Parameter name="ObjectCN" type="cn" value="CN=Root,Model=New Model,Vector=Reactions[Reaction_111],ParameterGroup=Parameters,Parameter=k1,Reference=Value"/>
						<Parameter name="LowerBound" type="cn" value="0.05"/>
						<Parameter name="UpperBound" type="cn" value="50.0"/>
						<Parameter name="StartValue" type="float" value="37.231100"/>
					</ParameterGroup>
					<ParameterGroup name="FitItem">
						<Parameter name="ObjectCN" type="cn" value="CN=Root,Model=New Model,Vector=Reactions[Reaction_112],ParameterGroup=Parameters,Parameter=k1,Reference=Value"/>
						<Parameter name="LowerBound" type="cn" value="0.05"/>
						<Parameter name="UpperBound" type="cn" value="50.0"/>
						<Parameter name="StartValue" type="float" value="44.192600"/>
					</ParameterGroup>
					<ParameterGroup name="FitItem">
						<Parameter name="ObjectCN" type="cn" value="CN=Root,Model=New Model,Vector=Reactions[Reaction_113],ParameterGroup=Parameters,Parameter=k1,Reference=Value"/>
						<Parameter name="LowerBound" type="cn" value="0.05"/>
						<Parameter name="UpperBound" type="cn" value="50.0"/>
						<Parameter name="StartValue" type="float" value="46.880500"/>
					</ParameterGroup>
					<ParameterGroup name="FitItem">
						<Parameter name="ObjectCN" type="cn" value="CN=Root,Model=New Model,Vector=Reactions[Reaction_114],ParameterGroup=Parameters,Parameter=k1,Reference=Value"/>
						<Parameter name="LowerBound" type="cn" value="0.05"/>
						<Parameter name="UpperBound" type="cn" value="50.0"/>
						<Parameter name="StartValue" type="float" value="0.477962"/>
					</ParameterGroup>
					<ParameterGroup name="FitItem">
						<Parameter name="ObjectCN" type="cn" value="CN=Root,Model=New Model,Vector=Reactions[Reaction_115],ParameterGroup=Parameters,Parameter=k1,Reference=Value"/>
						<Parameter name="LowerBound" type="cn" value="0.05"/>
						<Parameter name="UpperBound" type="cn" value="50.0"/>
						<Parameter name="StartValue" type="float" value="6.801460"/>
					</ParameterGroup>
					<ParameterGroup name="FitItem">
						<Parameter name="ObjectCN" type="cn" value="CN=Root,Model=New Model,Vector=Reactions[Reaction_116],ParameterGroup=Parameters,Parameter=k1,Reference=Value"/>
						<Parameter name="LowerBound" type="cn" value="0.05"/>
						<Parameter name="UpperBound" type="cn" value="50.0"/>
						<Parameter name="StartValue" type="float" value="30.872800"/>
					</ParameterGroup>
					<ParameterGroup name="FitItem">
						<Parameter name="ObjectCN" type="cn" value="CN=Root,Model=New Model,Vector=Reactions[Reaction_117],ParameterGroup=Parameters,Parameter=k1,Reference=Value"/>
						<Parameter name="LowerBound" type="cn" value="0.05"/>
						<Parameter name="UpperBound" type="cn" value="50.0"/>
						<Parameter name="StartValue" type="float" value="37.277900"/>
					</ParameterGroup>
					<ParameterGroup name="FitItem">
						<Parameter name="ObjectCN" type="cn" value="CN=Root,Model=New Model,Vector=Reactions[Reaction_118],ParameterGroup=Parameters,Parameter=k1,Reference=Value"/>
						<Parameter name="LowerBound" type="cn" value="0.05"/>
						<Parameter name="UpperBound" type="cn" value="50.0"/>
						<Parameter name="StartValue" type="float" value="37.140600"/>
					</ParameterGroup>
					<ParameterGroup name="FitItem">
						<Parameter name="ObjectCN" type="cn" value="CN=Root,Model=New Model,Vector=Reactions[Reaction_119],ParameterGroup=Parameters,Parameter=k1,Reference=Value"/>
						<Parameter name="LowerBound" type="cn" value="0.05"/>
						<Parameter name="UpperBound" type="cn" value="50.0"/>
						<Parameter name="StartValue" type="float" value="9.040540"/>
					</ParameterGroup>
					<ParameterGroup name="FitItem">
						<Parameter name="ObjectCN" type="cn" value="CN=Root,Model=New Model,Vector=Reactions[Reaction_120],ParameterGroup=Parameters,Parameter=k1,Reference=Value"/>
						<Parameter name="LowerBound" type="cn" value="0.05"/>
						<Parameter name="UpperBound" type="cn" value="50.0"/>
						<Parameter name="StartValue" type="float" value="22.692900"/>
					</ParameterGroup>
					<ParameterGroup name="FitItem">
						<Parameter name="ObjectCN" type="cn" value="CN=Root,Model=New Model,Vector=Reactions[Reaction_121],ParameterGroup=Parameters,Parameter=k1,Reference=Value"/>
						<Parameter name="LowerBound" type="cn" value="0.05"/>
						<Parameter name="UpperBound" type="cn" value="50.0"/>
						<Parameter name="StartValue" type="float" value="31.271100"/>
					</ParameterGroup>
					<ParameterGroup name="FitItem">
						<Parameter name="ObjectCN" type="cn" value="CN=Root,Model=New Model,Vector=Reactions[Reaction_122],ParameterGroup=Parameters,Parameter=k1,Reference=Value"/>
						<Parameter name="LowerBound" type="cn" value="0.05"/>
						<Parameter name="UpperBound" type="cn" value="50.0"/>
						<Parameter name="StartValue" type="float" value="36.346400"/>
					</ParameterGroup>
					<ParameterGroup name="FitItem">
						<Parameter name="ObjectCN" type="cn" value="CN=Root,Model=New Model,Vector=Reactions[Reaction_123],ParameterGroup=Parameters,Parameter=k1,Reference=Value"/>
						<Parameter name="LowerBound" type="cn" value="0.05"/>
						<Parameter name="UpperBound" type="cn" value="50.0"/>
						<Parameter name="StartValue" type="float" value="17.985500"/>
					</ParameterGroup>
					<ParameterGroup name="FitItem">
						<Parameter name="ObjectCN" type="cn" value="CN=Root,Model=New Model,Vector=Reactions[Reaction_124],ParameterGroup=Parameters,Parameter=k1,Reference=Value"/>
						<Parameter name="LowerBound" type="cn" value="0.05"/>
						<Parameter name="UpperBound" type="cn" value="50.0"/>
						<Parameter name="StartValue" type="float" value="20.230000"/>
					</ParameterGroup>
					<ParameterGroup name="FitItem">
						<Parameter name="ObjectCN" type="cn" value="CN=Root,Model=New Model,Vector=Reactions[Reaction_125],ParameterGroup=Parameters,Parameter=k1,Reference=Value"/>
						<Parameter name="LowerBound" type="cn" value="0.05"/>
						<Parameter name="UpperBound" type="cn" value="50.0"/>
						<Parameter name="StartValue" type="float" value="1.574740"/>
					</ParameterGroup>
					<ParameterGroup name="FitItem">
						<Parameter name="ObjectCN" type="cn" value="CN=Root,Model=New Model,Vector=Reactions[Reaction_126],ParameterGroup=Parameters,Parameter=k1,Reference=Value"/>
						<Parameter name="LowerBound" type="cn" value="0.05"/>
						<Parameter name="UpperBound" type="cn" value="50.0"/>
						<Parameter name="StartValue" type="float" value="42.773100"/>
					</ParameterGroup>
					<ParameterGroup name="FitItem">
						<Parameter name="ObjectCN" type="cn" value="CN=Root,Model=New Model,Vector=Reactions[Reaction_127],ParameterGroup=Parameters,Parameter=k1,Reference=Value"/>
						<Parameter name="LowerBound" type="cn" value="0.05"/>
						<Parameter name="UpperBound" type="cn" value="50.0"/>
						<Parameter name="StartValue" type="float" value="9.355800"/>
					</ParameterGroup>
					<ParameterGroup name="FitItem">
						<Parameter name="ObjectCN" type="cn" value="CN=Root,Model=New Model,Vector=Reactions[Reaction_128],ParameterGroup=Parameters,Parameter=k1,Reference=Value"/>
						<Parameter name="LowerBound" type="cn" value="0.05"/>
						<Parameter name="UpperBound" type="cn" value="50.0"/>
						<Parameter name="StartValue" type="float" value="19.861500"/>
					</ParameterGroup>
					<ParameterGroup name="FitItem">
						<Parameter name="ObjectCN" type="cn" value="CN=Root,Model=New Model,Vector=Reactions[Reaction_129],ParameterGroup=Parameters,Parameter=k1,Reference=Value"/>
						<Parameter name="LowerBound" type="cn" value="0.05"/>
						<Parameter name="UpperBound" type="cn" value="50.0"/>
						<Parameter name="StartValue" type="float" value="49.475900"/>
					</ParameterGroup>
				</ParameterGroup>
				<ParameterGroup name="OptimizationConstraintList"/>
				<ParameterGroup name="Experiment Set">
					<ParameterGroup name="Experiment">
						<Parameter name="Key" type="key" value="Experiment_0"/>
						<Parameter name="File Name" type="file" value="branch_sim_short.txt"/>
						<Parameter name="First Row" type="unsignedInteger" value="1"/>
						<Parameter name="Last Row" type="unsignedInteger" value="13"/>
						<Parameter name="Experiment Type" type="unsignedInteger" value="1"/>
						<Parameter name="Seperator" type="string" value=","/>
						<Parameter name="Weight Method" type="unsignedInteger" value="1"/>
						<Parameter name="Data is Row Oriented" type="bool" value="1"/>
						<Parameter name="Row containing Names" type="unsignedInteger" value="1"/>
						<Parameter name="Number of Columns" type="unsignedInteger" value="131"/>
						<ParameterGroup name="Object Map">
							<ParameterGroup name="0">
								<Parameter name="Role" type="unsignedInteger" value="3"/>
							</ParameterGroup>
							<ParameterGroup name="1">
								<Parameter name="Role" type="unsignedInteger" value="2"/>
								<Parameter name="Object CN" type="cn" value="CN=Root,Model=New Model,Vector=Compartments[compartment],Vector=Metabolites[A0],Reference=Concentration"/>
							</ParameterGroup>
							<ParameterGroup name="2">
								<Parameter name="Role" type="unsignedInteger" value="2"/>
								<Parameter name="Object CN" type="cn" value="CN=Root,Model=New Model,Vector=Compartments[compartment],Vector=Metabolites[A1],Reference=Concentration"/>
							</ParameterGroup>
							<ParameterGroup name="3">
								<Parameter name="Role" type="unsignedInteger" value="2"/>
								<Parameter name="Object CN" type="cn" value="CN=Root,Model=New Model,Vector=Compartments[compartment],Vector=Metabolites[A2],Reference=Concentration"/>
							</ParameterGroup>
							<ParameterGroup name="4">
								<Parameter name="Role" type="unsignedInteger" value="2"/>
								<Parameter name="Object CN" type="cn" value="CN=Root,Model=New Model,Vector=Compartments[compartment],Vector=Metabolites[A3],Reference=Concentration"/>
							</ParameterGroup>
							<ParameterGroup name="5">
								<Parameter name="Role" type="unsignedInteger" value="2"/>
								<Parameter name="Object CN" type="cn" value="CN=Root,Model=New Model,Vector=Compartments[compartment],Vector=Metabolites[A4],Reference=Concentration"/>
							</ParameterGroup>
							<ParameterGroup name="6">
								<Parameter name="Role" type="unsignedInteger" value="2"/>
								<Parameter name="Object CN" type="cn" value="CN=Root,Model=New Model,Vector=Compartments[compartment],Vector=Metabolites[A5],Reference=Concentration"/>
							</ParameterGroup>
							<ParameterGroup name="7">
								<Parameter name="Role" type="unsignedInteger" value="2"/>
								<Parameter name="Object CN" type="cn" value="CN=Root,Model=New Model,Vector=Compartments[compartment],Vector=Metabolites[A6],Reference=Concentration"/>
							</ParameterGroup>
							<ParameterGroup name="8">
								<Parameter name="Role" type="unsignedInteger" value="2"/>
								<Parameter name="Object CN" type="cn" value="CN=Root,Model=New Model,Vector=Compartments[compartment],Vector=Metabolites[A7],Reference=Concentration"/>
							</ParameterGroup>
							<ParameterGroup name="9">
								<Parameter name="Role" type="unsignedInteger" value="2"/>
								<Parameter name="Object CN" type="cn" value="CN=Root,Model=New Model,Vector=Compartments[compartment],Vector=Metabolites[A8],Reference=Concentration"/>
							</ParameterGroup>
							<ParameterGroup name="10">
								<Parameter name="Role" type="unsignedInteger" value="2"/>
								<Parameter name="Object CN" type="cn" value="CN=Root,Model=New Model,Vector=Compartments[compartment],Vector=Metabolites[A9],Reference=Concentration"/>
							</ParameterGroup>
							<ParameterGroup name="11">
								<Parameter name="Role" type="unsignedInteger" value="2"/>
								<Parameter name="Object CN" type="cn" value="CN=Root,Model=New Model,Vector=Compartments[compartment],Vector=Metabolites[A10],Reference=Concentration"/>
							</ParameterGroup>
							<ParameterGroup name="12">
								<Parameter name="Role" type="unsignedInteger" value="2"/>
								<Parameter name="Object CN" type="cn" value="CN=Root,Model=New Model,Vector=Compartments[compartment],Vector=Metabolites[A11],Reference=Concentration"/>
							</ParameterGroup>
							<ParameterGroup name="13">
								<Parameter name="Role" type="unsignedInteger" value="2"/>
								<Parameter name="Object CN" type="cn" value="CN=Root,Model=New Model,Vector=Compartments[compartment],Vector=Metabolites[A12],Reference=Concentration"/>
							</ParameterGroup>
							<ParameterGroup name="14">
								<Parameter name="Role" type="unsignedInteger" value="2"/>
								<Parameter name="Object CN" type="cn" value="CN=Root,Model=New Model,Vector=Compartments[compartment],Vector=Metabolites[A13],Reference=Concentration"/>
							</ParameterGroup>
							<ParameterGroup name="15">
								<Parameter name="Role" type="unsignedInteger" value="2"/>
								<Parameter name="Object CN" type="cn" value="CN=Root,Model=New Model,Vector=Compartments[compartment],Vector=Metabolites[A14],Reference=Concentration"/>
							</ParameterGroup>
							<ParameterGroup name="16">
								<Parameter name="Role" type="unsignedInteger" value="2"/>
								<Parameter name="Object CN" type="cn" value="CN=Root,Model=New Model,Vector=Compartments[compartment],Vector=Metabolites[A15],Reference=Concentration"/>
							</ParameterGroup>
							<ParameterGroup name="17">
								<Parameter name="Role" type="unsignedInteger" value="2"/>
								<Parameter name="Object CN" type="cn" value="CN=Root,Model=New Model,Vector=Compartments[compartment],Vector=Metabolites[A16],Reference=Concentration"/>
							</ParameterGroup>
							<ParameterGroup name="18">
								<Parameter name="Role" type="unsignedInteger" value="2"/>
								<Parameter name="Object CN" type="cn" value="CN=Root,Model=New Model,Vector=Compartments[compartment],Vector=Metabolites[A17],Reference=Concentration"/>
							</ParameterGroup>
							<ParameterGroup name="19">
								<Parameter name="Role" type="unsignedInteger" value="2"/>
								<Parameter name="Object CN" type="cn" value="CN=Root,Model=New Model,Vector=Compartments[compartment],Vector=Metabolites[A18],Reference=Concentration"/>
							</ParameterGroup>
							<ParameterGroup name="20">
								<Parameter name="Role" type="unsignedInteger" value="2"/>
								<Parameter name="Object CN" type="cn" value="CN=Root,Model=New Model,Vector=Compartments[compartment],Vector=Metabolites[A19],Reference=Concentration"/>
							</ParameterGroup>
							<ParameterGroup name="21">
								<Parameter name="Role" type="unsignedInteger" value="2"/>
								<Parameter name="Object CN" type="cn" value="CN=Root,Model=New Model,Vector=Compartments[compartment],Vector=Metabolites[A20],Reference=Concentration"/>
							</ParameterGroup>
							<ParameterGroup name="22">
								<Parameter name="Role" type="unsignedInteger" value="2"/>
								<Parameter name="Object CN" type="cn" value="CN=Root,Model=New Model,Vector=Compartments[compartment],Vector=Metabolites[A21],Reference=Concentration"/>
							</ParameterGroup>
							<ParameterGroup name="23">
								<Parameter name="Role" type="unsignedInteger" value="2"/>
								<Parameter name="Object CN" type="cn" value="CN=Root,Model=New Model,Vector=Compartments[compartment],Vector=Metabolites[A22],Reference=Concentration"/>
							</ParameterGroup>
							<ParameterGroup name="24">
								<Parameter name="Role" type="unsignedInteger" value="2"/>
								<Parameter name="Object CN" type="cn" value="CN=Root,Model=New Model,Vector=Compartments[compartment],Vector=Metabolites[A23],Reference=Concentration"/>
							</ParameterGroup>
							<ParameterGroup name="25">
								<Parameter name="Role" type="unsignedInteger" value="2"/>
								<Parameter name="Object CN" type="cn" value="CN=Root,Model=New Model,Vector=Compartments[compartment],Vector=Metabolites[A24],Reference=Concentration"/>
							</ParameterGroup>
							<ParameterGroup name="26">
								<Parameter name="Role" type="unsignedInteger" value="2"/>
								<Parameter name="Object CN" type="cn" value="CN=Root,Model=New Model,Vector=Compartments[compartment],Vector=Metabolites[A25],Reference=Concentration"/>
							</ParameterGroup>
							<ParameterGroup name="27">
								<Parameter name="Role" type="unsignedInteger" value="2"/>
								<Parameter name="Object CN" type="cn" value="CN=Root,Model=New Model,Vector=Compartments[compartment],Vector=Metabolites[A26],Reference=Concentration"/>
							</ParameterGroup>
							<ParameterGroup name="28">
								<Parameter name="Role" type="unsignedInteger" value="2"/>
								<Parameter name="Object CN" type="cn" value="CN=Root,Model=New Model,Vector=Compartments[compartment],Vector=Metabolites[A27],Reference=Concentration"/>
							</ParameterGroup>
							<ParameterGroup name="29">
								<Parameter name="Role" type="unsignedInteger" value="2"/>
								<Parameter name="Object CN" type="cn" value="CN=Root,Model=New Model,Vector=Compartments[compartment],Vector=Metabolites[A28],Reference=Concentration"/>
							</ParameterGroup>
							<ParameterGroup name="30">
								<Parameter name="Role" type="unsignedInteger" value="2"/>
								<Parameter name="Object CN" type="cn" value="CN=Root,Model=New Model,Vector=Compartments[compartment],Vector=Metabolites[A29],Reference=Concentration"/>
							</ParameterGroup>
							<ParameterGroup name="31">
								<Parameter name="Role" type="unsignedInteger" value="2"/>
								<Parameter name="Object CN" type="cn" value="CN=Root,Model=New Model,Vector=Compartments[compartment],Vector=Metabolites[A30],Reference=Concentration"/>
							</ParameterGroup>
							<ParameterGroup name="32">
								<Parameter name="Role" type="unsignedInteger" value="2"/>
								<Parameter name="Object CN" type="cn" value="CN=Root,Model=New Model,Vector=Compartments[compartment],Vector=Metabolites[A31],Reference=Concentration"/>
							</ParameterGroup>
							<ParameterGroup name="33">
								<Parameter name="Role" type="unsignedInteger" value="2"/>
								<Parameter name="Object CN" type="cn" value="CN=Root,Model=New Model,Vector=Compartments[compartment],Vector=Metabolites[A32],Reference=Concentration"/>
							</ParameterGroup>
							<ParameterGroup name="34">
								<Parameter name="Role" type="unsignedInteger" value="2"/>
								<Parameter name="Object CN" type="cn" value="CN=Root,Model=New Model,Vector=Compartments[compartment],Vector=Metabolites[A33],Reference=Concentration"/>
							</ParameterGroup>
							<ParameterGroup name="35">
								<Parameter name="Role" type="unsignedInteger" value="2"/>
								<Parameter name="Object CN" type="cn" value="CN=Root,Model=New Model,Vector=Compartments[compartment],Vector=Metabolites[A34],Reference=Concentration"/>
							</ParameterGroup>
							<ParameterGroup name="36">
								<Parameter name="Role" type="unsignedInteger" value="2"/>
								<Parameter name="Object CN" type="cn" value="CN=Root,Model=New Model,Vector=Compartments[compartment],Vector=Metabolites[A35],Reference=Concentration"/>
							</ParameterGroup>
							<ParameterGroup name="37">
								<Parameter name="Role" type="unsignedInteger" value="2"/>
								<Parameter name="Object CN" type="cn" value="CN=Root,Model=New Model,Vector=Compartments[compartment],Vector=Metabolites[A36],Reference=Concentration"/>
							</ParameterGroup>
							<ParameterGroup name="38">
								<Parameter name="Role" type="unsignedInteger" value="2"/>
								<Parameter name="Object CN" type="cn" value="CN=Root,Model=New Model,Vector=Compartments[compartment],Vector=Metabolites[A37],Reference=Concentration"/>
							</ParameterGroup>
							<ParameterGroup name="39">
								<Parameter name="Role" type="unsignedInteger" value="2"/>
								<Parameter name="Object CN" type="cn" value="CN=Root,Model=New Model,Vector=Compartments[compartment],Vector=Metabolites[A38],Reference=Concentration"/>
							</ParameterGroup>
							<ParameterGroup name="40">
								<Parameter name="Role" type="unsignedInteger" value="2"/>
								<Parameter name="Object CN" type="cn" value="CN=Root,Model=New Model,Vector=Compartments[compartment],Vector=Metabolites[A39],Reference=Concentration"/>
							</ParameterGroup>
							<ParameterGroup name="41">
								<Parameter name="Role" type="unsignedInteger" value="2"/>
								<Parameter name="Object CN" type="cn" value="CN=Root,Model=New Model,Vector=Compartments[compartment],Vector=Metabolites[A40],Reference=Concentration"/>
							</ParameterGroup>
							<ParameterGroup name="42">
								<Parameter name="Role" type="unsignedInteger" value="2"/>
								<Parameter name="Object CN" type="cn" value="CN=Root,Model=New Model,Vector=Compartments[compartment],Vector=Metabolites[A41],Reference=Concentration"/>
							</ParameterGroup>
							<ParameterGroup name="43">
								<Parameter name="Role" type="unsignedInteger" value="2"/>
								<Parameter name="Object CN" type="cn" value="CN=Root,Model=New Model,Vector=Compartments[compartment],Vector=Metabolites[A42],Reference=Concentration"/>
							</ParameterGroup>
							<ParameterGroup name="44">
								<Parameter name="Role" type="unsignedInteger" value="2"/>
								<Parameter name="Object CN" type="cn" value="CN=Root,Model=New Model,Vector=Compartments[compartment],Vector=Metabolites[A43],Reference=Concentration"/>
							</ParameterGroup>
							<ParameterGroup name="45">
								<Parameter name="Role" type="unsignedInteger" value="2"/>
								<Parameter name="Object CN" type="cn" value="CN=Root,Model=New Model,Vector=Compartments[compartment],Vector=Metabolites[A44],Reference=Concentration"/>
							</ParameterGroup>
							<ParameterGroup name="46">
								<Parameter name="Role" type="unsignedInteger" value="2"/>
								<Parameter name="Object CN" type="cn" value="CN=Root,Model=New Model,Vector=Compartments[compartment],Vector=Metabolites[A45],Reference=Concentration"/>
							</ParameterGroup>
							<ParameterGroup name="47">
								<Parameter name="Role" type="unsignedInteger" value="2"/>
								<Parameter name="Object CN" type="cn" value="CN=Root,Model=New Model,Vector=Compartments[compartment],Vector=Metabolites[A46],Reference=Concentration"/>
							</ParameterGroup>
							<ParameterGroup name="48">
								<Parameter name="Role" type="unsignedInteger" value="2"/>
								<Parameter name="Object CN" type="cn" value="CN=Root,Model=New Model,Vector=Compartments[compartment],Vector=Metabolites[A47],Reference=Concentration"/>
							</ParameterGroup>
							<ParameterGroup name="49">
								<Parameter name="Role" type="unsignedInteger" value="2"/>
								<Parameter name="Object CN" type="cn" value="CN=Root,Model=New Model,Vector=Compartments[compartment],Vector=Metabolites[A48],Reference=Concentration"/>
							</ParameterGroup>
							<ParameterGroup name="50">
								<Parameter name="Role" type="unsignedInteger" value="2"/>
								<Parameter name="Object CN" type="cn" value="CN=Root,Model=New Model,Vector=Compartments[compartment],Vector=Metabolites[A49],Reference=Concentration"/>
							</ParameterGroup>
							<ParameterGroup name="51">
								<Parameter name="Role" type="unsignedInteger" value="2"/>
								<Parameter name="Object CN" type="cn" value="CN=Root,Model=New Model,Vector=Compartments[compartment],Vector=Metabolites[A50],Reference=Concentration"/>
							</ParameterGroup>
							<ParameterGroup name="52">
								<Parameter name="Role" type="unsignedInteger" value="2"/>
								<Parameter name="Object CN" type="cn" value="CN=Root,Model=New Model,Vector=Compartments[compartment],Vector=Metabolites[A51],Reference=Concentration"/>
							</ParameterGroup>
							<ParameterGroup name="53">
								<Parameter name="Role" type="unsignedInteger" value="2"/>
								<Parameter name="Object CN" type="cn" value="CN=Root,Model=New Model,Vector=Compartments[compartment],Vector=Metabolites[A52],Reference=Concentration"/>
							</ParameterGroup>
							<ParameterGroup name="54">
								<Parameter name="Role" type="unsignedInteger" value="2"/>
								<Parameter name="Object CN" type="cn" value="CN=Root,Model=New Model,Vector=Compartments[compartment],Vector=Metabolites[A53],Reference=Concentration"/>
							</ParameterGroup>
							<ParameterGroup name="55">
								<Parameter name="Role" type="unsignedInteger" value="2"/>
								<Parameter name="Object CN" type="cn" value="CN=Root,Model=New Model,Vector=Compartments[compartment],Vector=Metabolites[A54],Reference=Concentration"/>
							</ParameterGroup>
							<ParameterGroup name="56">
								<Parameter name="Role" type="unsignedInteger" value="2"/>
								<Parameter name="Object CN" type="cn" value="CN=Root,Model=New Model,Vector=Compartments[compartment],Vector=Metabolites[A55],Reference=Concentration"/>
							</ParameterGroup>
							<ParameterGroup name="57">
								<Parameter name="Role" type="unsignedInteger" value="2"/>
								<Parameter name="Object CN" type="cn" value="CN=Root,Model=New Model,Vector=Compartments[compartment],Vector=Metabolites[A56],Reference=Concentration"/>
							</ParameterGroup>
							<ParameterGroup name="58">
								<Parameter name="Role" type="unsignedInteger" value="2"/>
								<Parameter name="Object CN" type="cn" value="CN=Root,Model=New Model,Vector=Compartments[compartment],Vector=Metabolites[A57],Reference=Concentration"/>
							</ParameterGroup>
							<ParameterGroup name="59">
								<Parameter name="Role" type="unsignedInteger" value="2"/>
								<Parameter name="Object CN" type="cn" value="CN=Root,Model=New Model,Vector=Compartments[compartment],Vector=Metabolites[A58],Reference=Concentration"/>
							</ParameterGroup>
							<ParameterGroup name="60">
								<Parameter name="Role" type="unsignedInteger" value="2"/>
								<Parameter name="Object CN" type="cn" value="CN=Root,Model=New Model,Vector=Compartments[compartment],Vector=Metabolites[A59],Reference=Concentration"/>
							</ParameterGroup>
							<ParameterGroup name="61">
								<Parameter name="Role" type="unsignedInteger" value="2"/>
								<Parameter name="Object CN" type="cn" value="CN=Root,Model=New Model,Vector=Compartments[compartment],Vector=Metabolites[A60],Reference=Concentration"/>
							</ParameterGroup>
							<ParameterGroup name="62">
								<Parameter name="Role" type="unsignedInteger" value="2"/>
								<Parameter name="Object CN" type="cn" value="CN=Root,Model=New Model,Vector=Compartments[compartment],Vector=Metabolites[A61],Reference=Concentration"/>
							</ParameterGroup>
							<ParameterGroup name="63">
								<Parameter name="Role" type="unsignedInteger" value="2"/>
								<Parameter name="Object CN" type="cn" value="CN=Root,Model=New Model,Vector=Compartments[compartment],Vector=Metabolites[A62],Reference=Concentration"/>
							</ParameterGroup>
							<ParameterGroup name="64">
								<Parameter name="Role" type="unsignedInteger" value="2"/>
								<Parameter name="Object CN" type="cn" value="CN=Root,Model=New Model,Vector=Compartments[compartment],Vector=Metabolites[A63],Reference=Concentration"/>
							</ParameterGroup>
							<ParameterGroup name="65">
								<Parameter name="Role" type="unsignedInteger" value="2"/>
								<Parameter name="Object CN" type="cn" value="CN=Root,Model=New Model,Vector=Compartments[compartment],Vector=Metabolites[A64],Reference=Concentration"/>
							</ParameterGroup>
							<ParameterGroup name="66">
								<Parameter name="Role" type="unsignedInteger" value="2"/>
								<Parameter name="Object CN" type="cn" value="CN=Root,Model=New Model,Vector=Compartments[compartment],Vector=Metabolites[A65],Reference=Concentration"/>
							</ParameterGroup>
							<ParameterGroup name="67">
								<Parameter name="Role" type="unsignedInteger" value="2"/>
								<Parameter name="Object CN" type="cn" value="CN=Root,Model=New Model,Vector=Compartments[compartment],Vector=Metabolites[A66],Reference=Concentration"/>
							</ParameterGroup>
							<ParameterGroup name="68">
								<Parameter name="Role" type="unsignedInteger" value="2"/>
								<Parameter name="Object CN" type="cn" value="CN=Root,Model=New Model,Vector=Compartments[compartment],Vector=Metabolites[A67],Reference=Concentration"/>
							</ParameterGroup>
							<ParameterGroup name="69">
								<Parameter name="Role" type="unsignedInteger" value="2"/>
								<Parameter name="Object CN" type="cn" value="CN=Root,Model=New Model,Vector=Compartments[compartment],Vector=Metabolites[A68],Reference=Concentration"/>
							</ParameterGroup>
							<ParameterGroup name="70">
								<Parameter name="Role" type="unsignedInteger" value="2"/>
								<Parameter name="Object CN" type="cn" value="CN=Root,Model=New Model,Vector=Compartments[compartment],Vector=Metabolites[A69],Reference=Concentration"/>
							</ParameterGroup>
							<ParameterGroup name="71">
								<Parameter name="Role" type="unsignedInteger" value="2"/>
								<Parameter name="Object CN" type="cn" value="CN=Root,Model=New Model,Vector=Compartments[compartment],Vector=Metabolites[A70],Reference=Concentration"/>
							</ParameterGroup>
							<ParameterGroup name="72">
								<Parameter name="Role" type="unsignedInteger" value="2"/>
								<Parameter name="Object CN" type="cn" value="CN=Root,Model=New Model,Vector=Compartments[compartment],Vector=Metabolites[A71],Reference=Concentration"/>
							</ParameterGroup>
							<ParameterGroup name="73">
								<Parameter name="Role" type="unsignedInteger" value="2"/>
								<Parameter name="Object CN" type="cn" value="CN=Root,Model=New Model,Vector=Compartments[compartment],Vector=Metabolites[A72],Reference=Concentration"/>
							</ParameterGroup>
							<ParameterGroup name="74">
								<Parameter name="Role" type="unsignedInteger" value="2"/>
								<Parameter name="Object CN" type="cn" value="CN=Root,Model=New Model,Vector=Compartments[compartment],Vector=Metabolites[A73],Reference=Concentration"/>
							</ParameterGroup>
							<ParameterGroup name="75">
								<Parameter name="Role" type="unsignedInteger" value="2"/>
								<Parameter name="Object CN" type="cn" value="CN=Root,Model=New Model,Vector=Compartments[compartment],Vector=Metabolites[A74],Reference=Concentration"/>
							</ParameterGroup>
							<ParameterGroup name="76">
								<Parameter name="Role" type="unsignedInteger" value="2"/>
								<Parameter name="Object CN" type="cn" value="CN=Root,Model=New Model,Vector=Compartments[compartment],Vector=Metabolites[A75],Reference=Concentration"/>
							</ParameterGroup>
							<ParameterGroup name="77">
								<Parameter name="Role" type="unsignedInteger" value="2"/>
								<Parameter name="Object CN" type="cn" value="CN=Root,Model=New Model,Vector=Compartments[compartment],Vector=Metabolites[A76],Reference=Concentration"/>
							</ParameterGroup>
							<ParameterGroup name="78">
								<Parameter name="Role" type="unsignedInteger" value="2"/>
								<Parameter name="Object CN" type="cn" value="CN=Root,Model=New Model,Vector=Compartments[compartment],Vector=Metabolites[A77],Reference=Concentration"/>
							</ParameterGroup>
							<ParameterGroup name="79">
								<Parameter name="Role" type="unsignedInteger" value="2"/>
								<Parameter name="Object CN" type="cn" value="CN=Root,Model=New Model,Vector=Compartments[compartment],Vector=Metabolites[A78],Reference=Concentration"/>
							</ParameterGroup>
							<ParameterGroup name="80">
								<Parameter name="Role" type="unsignedInteger" value="2"/>
								<Parameter name="Object CN" type="cn" value="CN=Root,Model=New Model,Vector=Compartments[compartment],Vector=Metabolites[A79],Reference=Concentration"/>
							</ParameterGroup>
							<ParameterGroup name="81">
								<Parameter name="Role" type="unsignedInteger" value="2"/>
								<Parameter name="Object CN" type="cn" value="CN=Root,Model=New Model,Vector=Compartments[compartment],Vector=Metabolites[A80],Reference=Concentration"/>
							</ParameterGroup>
							<ParameterGroup name="82">
								<Parameter name="Role" type="unsignedInteger" value="2"/>
								<Parameter name="Object CN" type="cn" value="CN=Root,Model=New Model,Vector=Compartments[compartment],Vector=Metabolites[A81],Reference=Concentration"/>
							</ParameterGroup>
							<ParameterGroup name="83">
								<Parameter name="Role" type="unsignedInteger" value="2"/>
								<Parameter name="Object CN" type="cn" value="CN=Root,Model=New Model,Vector=Compartments[compartment],Vector=Metabolites[A82],Reference=Concentration"/>
							</ParameterGroup>
							<ParameterGroup name="84">
								<Parameter name="Role" type="unsignedInteger" value="2"/>
								<Parameter name="Object CN" type="cn" value="CN=Root,Model=New Model,Vector=Compartments[compartment],Vector=Metabolites[A83],Reference=Concentration"/>
							</ParameterGroup>
							<ParameterGroup name="85">
								<Parameter name="Role" type="unsignedInteger" value="2"/>
								<Parameter name="Object CN" type="cn" value="CN=Root,Model=New Model,Vector=Compartments[compartment],Vector=Metabolites[A84],Reference=Concentration"/>
							</ParameterGroup>
							<ParameterGroup name="86">
								<Parameter name="Role" type="unsignedInteger" value="2"/>
								<Parameter name="Object CN" type="cn" value="CN=Root,Model=New Model,Vector=Compartments[compartment],Vector=Metabolites[A85],Reference=Concentration"/>
							</ParameterGroup>
							<ParameterGroup name="87">
								<Parameter name="Role" type="unsignedInteger" value="2"/>
								<Parameter name="Object CN" type="cn" value="CN=Root,Model=New Model,Vector=Compartments[compartment],Vector=Metabolites[A86],Reference=Concentration"/>
							</ParameterGroup>
							<ParameterGroup name="88">
								<Parameter name="Role" type="unsignedInteger" value="2"/>
								<Parameter name="Object CN" type="cn" value="CN=Root,Model=New Model,Vector=Compartments[compartment],Vector=Metabolites[A87],Reference=Concentration"/>
							</ParameterGroup>
							<ParameterGroup name="89">
								<Parameter name="Role" type="unsignedInteger" value="2"/>
								<Parameter name="Object CN" type="cn" value="CN=Root,Model=New Model,Vector=Compartments[compartment],Vector=Metabolites[A88],Reference=Concentration"/>
							</ParameterGroup>
							<ParameterGroup name="90">
								<Parameter name="Role" type="unsignedInteger" value="2"/>
								<Parameter name="Object CN" type="cn" value="CN=Root,Model=New Model,Vector=Compartments[compartment],Vector=Metabolites[A89],Reference=Concentration"/>
							</ParameterGroup>
							<ParameterGroup name="91">
								<Parameter name="Role" type="unsignedInteger" value="2"/>
								<Parameter name="Object CN" type="cn" value="CN=Root,Model=New Model,Vector=Compartments[compartment],Vector=Metabolites[A90],Reference=Concentration"/>
							</ParameterGroup>
							<ParameterGroup name="92">
								<Parameter name="Role" type="unsignedInteger" value="2"/>
								<Parameter name="Object CN" type="cn" value="CN=Root,Model=New Model,Vector=Compartments[compartment],Vector=Metabolites[A91],Reference=Concentration"/>
							</ParameterGroup>
							<ParameterGroup name="93">
								<Parameter name="Role" type="unsignedInteger" value="2"/>
								<Parameter name="Object CN" type="cn" value="CN=Root,Model=New Model,Vector=Compartments[compartment],Vector=Metabolites[A92],Reference=Concentration"/>
							</ParameterGroup>
							<ParameterGroup name="94">
								<Parameter name="Role" type="unsignedInteger" value="2"/>
								<Parameter name="Object CN" type="cn" value="CN=Root,Model=New Model,Vector=Compartments[compartment],Vector=Metabolites[A93],Reference=Concentration"/>
							</ParameterGroup>
							<ParameterGroup name="95">
								<Parameter name="Role" type="unsignedInteger" value="2"/>
								<Parameter name="Object CN" type="cn" value="CN=Root,Model=New Model,Vector=Compartments[compartment],Vector=Metabolites[A94],Reference=Concentration"/>
							</ParameterGroup>
							<ParameterGroup name="96">
								<Parameter name="Role" type="unsignedInteger" value="2"/>
								<Parameter name="Object CN" type="cn" value="CN=Root,Model=New Model,Vector=Compartments[compartment],Vector=Metabolites[A95],Reference=Concentration"/>
							</ParameterGroup>
							<ParameterGroup name="97">
								<Parameter name="Role" type="unsignedInteger" value="2"/>
								<Parameter name="Object CN" type="cn" value="CN=Root,Model=New Model,Vector=Compartments[compartment],Vector=Metabolites[A96],Reference=Concentration"/>
							</ParameterGroup>
							<ParameterGroup name="98">
								<Parameter name="Role" type="unsignedInteger" value="2"/>
								<Parameter name="Object CN" type="cn" value="CN=Root,Model=New Model,Vector=Compartments[compartment],Vector=Metabolites[A97],Reference=Concentration"/>
							</ParameterGroup>
							<ParameterGroup name="99">
								<Parameter name="Role" type="unsignedInteger" value="2"/>
								<Parameter name="Object CN" type="cn" value="CN=Root,Model=New Model,Vector=Compartments[compartment],Vector=Metabolites[A98],Reference=Concentration"/>
							</ParameterGroup>
							<ParameterGroup name="100">
								<Parameter name="Role" type="unsignedInteger" value="2"/>
								<Parameter name="Object CN" type="cn" value="CN=Root,Model=New Model,Vector=Compartments[compartment],Vector=Metabolites[A99],Reference=Concentration"/>
							</ParameterGroup>
							<ParameterGroup name="101">
								<Parameter name="Role" type="unsignedInteger" value="2"/>
								<Parameter name="Object CN" type="cn" value="CN=Root,Model=New Model,Vector=Compartments[compartment],Vector=Metabolites[A100],Reference=Concentration"/>
							</ParameterGroup>
							<ParameterGroup name="102">
								<Parameter name="Role" type="unsignedInteger" value="2"/>
								<Parameter name="Object CN" type="cn" value="CN=Root,Model=New Model,Vector=Compartments[compartment],Vector=Metabolites[A101],Reference=Concentration"/>
							</ParameterGroup>
							<ParameterGroup name="103">
								<Parameter name="Role" type="unsignedInteger" value="2"/>
								<Parameter name="Object CN" type="cn" value="CN=Root,Model=New Model,Vector=Compartments[compartment],Vector=Metabolites[A102],Reference=Concentration"/>
							</ParameterGroup>
							<ParameterGroup name="104">
								<Parameter name="Role" type="unsignedInteger" value="2"/>
								<Parameter name="Object CN" type="cn" value="CN=Root,Model=New Model,Vector=Compartments[compartment],Vector=Metabolites[A103],Reference=Concentration"/>
							</ParameterGroup>
							<ParameterGroup name="105">
								<Parameter name="Role" type="unsignedInteger" value="2"/>
								<Parameter name="Object CN" type="cn" value="CN=Root,Model=New Model,Vector=Compartments[compartment],Vector=Metabolites[A104],Reference=Concentration"/>
							</ParameterGroup>
							<ParameterGroup name="106">
								<Parameter name="Role" type="unsignedInteger" value="2"/>
								<Parameter name="Object CN" type="cn" value="CN=Root,Model=New Model,Vector=Compartments[compartment],Vector=Metabolites[A105],Reference=Concentration"/>
							</ParameterGroup>
							<ParameterGroup name="107">
								<Parameter name="Role" type="unsignedInteger" value="2"/>
								<Parameter name="Object CN" type="cn" value="CN=Root,Model=New Model,Vector=Compartments[compartment],Vector=Metabolites[A106],Reference=Concentration"/>
							</ParameterGroup>
							<ParameterGroup name="108">
								<Parameter name="Role" type="unsignedInteger" value="2"/>
								<Parameter name="Object CN" type="cn" value="CN=Root,Model=New Model,Vector=Compartments[compartment],Vector=Metabolites[A107],Reference=Concentration"/>
							</ParameterGroup>
							<ParameterGroup name="109">
								<Parameter name="Role" type="unsignedInteger" value="2"/>
								<Parameter name="Object CN" type="cn" value="CN=Root,Model=New Model,Vector=Compartments[compartment],Vector=Metabolites[A108],Reference=Concentration"/>
							</ParameterGroup>
							<ParameterGroup name="110">
								<Parameter name="Role" type="unsignedInteger" value="2"/>
								<Parameter name="Object CN" type="cn" value="CN=Root,Model=New Model,Vector=Compartments[compartment],Vector=Metabolites[A109],Reference=Concentration"/>
							</ParameterGroup>
							<ParameterGroup name="111">
								<Parameter name="Role" type="unsignedInteger" value="2"/>
								<Parameter name="Object CN" type="cn" value="CN=Root,Model=New Model,Vector=Compartments[compartment],Vector=Metabolites[A110],Reference=Concentration"/>
							</ParameterGroup>
							<ParameterGroup name="112">
								<Parameter name="Role" type="unsignedInteger" value="2"/>
								<Parameter name="Object CN" type="cn" value="CN=Root,Model=New Model,Vector=Compartments[compartment],Vector=Metabolites[A111],Reference=Concentration"/>
							</ParameterGroup>
							<ParameterGroup name="113">
								<Parameter name="Role" type="unsignedInteger" value="2"/>
								<Parameter name="Object CN" type="cn" value="CN=Root,Model=New Model,Vector=Compartments[compartment],Vector=Metabolites[A112],Reference=Concentration"/>
							</ParameterGroup>
							<ParameterGroup name="114">
								<Parameter name="Role" type="unsignedInteger" value="2"/>
								<Parameter name="Object CN" type="cn" value="CN=Root,Model=New Model,Vector=Compartments[compartment],Vector=Metabolites[A113],Reference=Concentration"/>
							</ParameterGroup>
							<ParameterGroup name="115">
								<Parameter name="Role" type="unsignedInteger" value="2"/>
								<Parameter name="Object CN" type="cn" value="CN=Root,Model=New Model,Vector=Compartments[compartment],Vector=Metabolites[A114],Reference=Concentration"/>
							</ParameterGroup>
							<ParameterGroup name="116">
								<Parameter name="Role" type="unsignedInteger" value="2"/>
								<Parameter name="Object CN" type="cn" value="CN=Root,Model=New Model,Vector=Compartments[compartment],Vector=Metabolites[A115],Reference=Concentration"/>
							</ParameterGroup>
							<ParameterGroup name="117">
								<Parameter name="Role" type="unsignedInteger" value="2"/>
								<Parameter name="Object CN" type="cn" value="CN=Root,Model=New Model,Vector=Compartments[compartment],Vector=Metabolites[A116],Reference=Concentration"/>
							</ParameterGroup>
							<ParameterGroup name="118">
								<Parameter name="Role" type="unsignedInteger" value="2"/>
								<Parameter name="Object CN" type="cn" value="CN=Root,Model=New Model,Vector=Compartments[compartment],Vector=Metabolites[A117],Reference=Concentration"/>
							</ParameterGroup>
							<ParameterGroup name="119">
								<Parameter name="Role" type="unsignedInteger" value="2"/>
								<Parameter name="Object CN" type="cn" value="CN=Root,Model=New Model,Vector=Compartments[compartment],Vector=Metabolites[A118],Reference=Concentration"/>
							</ParameterGroup>
							<ParameterGroup name="120">
								<Parameter name="Role" type="unsignedInteger" value="2"/>
								<Parameter name="Object CN" type="cn" value="CN=Root,Model=New Model,Vector=Compartments[compartment],Vector=Metabolites[A119],Reference=Concentration"/>
							</ParameterGroup>
							<ParameterGroup name="121">
								<Parameter name="Role" type="unsignedInteger" value="2"/>
								<Parameter name="Object CN" type="cn" value="CN=Root,Model=New Model,Vector=Compartments[compartment],Vector=Metabolites[A120],Reference=Concentration"/>
							</ParameterGroup>
							<ParameterGroup name="122">
								<Parameter name="Role" type="unsignedInteger" value="2"/>
								<Parameter name="Object CN" type="cn" value="CN=Root,Model=New Model,Vector=Compartments[compartment],Vector=Metabolites[A121],Reference=Concentration"/>
							</ParameterGroup>
							<ParameterGroup name="123">
								<Parameter name="Role" type="unsignedInteger" value="2"/>
								<Parameter name="Object CN" type="cn" value="CN=Root,Model=New Model,Vector=Compartments[compartment],Vector=Metabolites[A122],Reference=Concentration"/>
							</ParameterGroup>
							<ParameterGroup name="124">
								<Parameter name="Role" type="unsignedInteger" value="2"/>
								<Parameter name="Object CN" type="cn" value="CN=Root,Model=New Model,Vector=Compartments[compartment],Vector=Metabolites[A123],Reference=Concentration"/>
							</ParameterGroup>
							<ParameterGroup name="125">
								<Parameter name="Role" type="unsignedInteger" value="2"/>
								<Parameter name="Object CN" type="cn" value="CN=Root,Model=New Model,Vector=Compartments[compartment],Vector=Metabolites[A124],Reference=Concentration"/>
							</ParameterGroup>
							<ParameterGroup name="126">
								<Parameter name="Role" type="unsignedInteger" value="2"/>
								<Parameter name="Object CN" type="cn" value="CN=Root,Model=New Model,Vector=Compartments[compartment],Vector=Metabolites[A125],Reference=Concentration"/>
							</ParameterGroup>
							<ParameterGroup name="127">
								<Parameter name="Role" type="unsignedInteger" value="2"/>
								<Parameter name="Object CN" type="cn" value="CN=Root,Model=New Model,Vector=Compartments[compartment],Vector=Metabolites[A126],Reference=Concentration"/>
							</ParameterGroup>
							<ParameterGroup name="128">
								<Parameter name="Role" type="unsignedInteger" value="2"/>
								<Parameter name="Object CN" type="cn" value="CN=Root,Model=New Model,Vector=Compartments[compartment],Vector=Metabolites[A127],Reference=Concentration"/>
							</ParameterGroup>
							<ParameterGroup name="129">
								<Parameter name="Role" type="unsignedInteger" value="2"/>
								<Parameter name="Object CN" type="cn" value="CN=Root,Model=New Model,Vector=Compartments[compartment],Vector=Metabolites[A128],Reference=Concentration"/>
							</ParameterGroup>
							<ParameterGroup name="130">
								<Parameter name="Role" type="unsignedInteger" value="2"/>
								<Parameter name="Object CN" type="cn" value="CN=Root,Model=New Model,Vector=Compartments[compartment],Vector=Metabolites[A129],Reference=Concentration"/>
							</ParameterGroup>
						</ParameterGroup>
					</ParameterGroup>
				</ParameterGroup>
			</Problem>
			<Method name="Levenberg - Marquardt" type="LevenbergMarquardt">
				<Parameter name="Iteration Limit" type="unsignedInteger" value="50"/>
				<Parameter name="Tolerance" type="float" value="1e-005"/>
			</Method>
		</Task>
		<Task key="Task_16" name="Metabolic Control Analysis" type="metabolicControlAnalysis" scheduled="false" updateModel="false">
			<Report reference="Report_11" target="" append="1"/>
			<Problem>
				<Parameter name="Steady-State" type="key" value="Task_10"/>
			</Problem>
			<Method name="MCA Method (Reder)" type="MCAMethod(Reder)">
				<Parameter name="Modulation Factor" type="unsignedFloat" value="1e-009"/>
			</Method>
		</Task>
		<Task key="Task_17" name="Lyapunov Exponents" type="lyapunovExponents" scheduled="false" updateModel="false">
			<Report reference="Report_12" target="" append="1"/>
			<Problem>
				<Parameter name="ExponentNumber" type="unsignedInteger" value="3"/>
				<Parameter name="DivergenceRequested" type="bool" value="1"/>
				<Parameter name="TransientTime" type="float" value="0"/>
			</Problem>
			<Method name="Wolf Method" type="WolfMethod">
				<Parameter name="Orthonormalization Interval" type="unsignedFloat" value="1"/>
				<Parameter name="Overall time" type="unsignedFloat" value="1000"/>
				<Parameter name="Relative Tolerance" type="unsignedFloat" value="1e-006"/>
				<Parameter name="Use Default Absolute Tolerance" type="bool" value="1"/>
				<Parameter name="Absolute Tolerance" type="unsignedFloat" value="1e-012"/>
				<Parameter name="Adams Max Order" type="unsignedInteger" value="12"/>
				<Parameter name="BDF Max Order" type="unsignedInteger" value="5"/>
				<Parameter name="Max Internal Steps" type="unsignedInteger" value="10000"/>
			</Method>
		</Task>
		<Task key="Task_18" name="Sensitivities" type="sensitivities" scheduled="false" updateModel="false">
			<Report reference="Report_13" target="" append="1"/>
			<Problem>
				<Parameter name="SubtaskType" type="unsignedInteger" value="1"/>
				<ParameterGroup name="TargetFunctions">
					<Parameter name="SingleObject" type="cn" value=""/>
					<Parameter name="ObjectListType" type="unsignedInteger" value="7"/>
				</ParameterGroup>
				<ParameterGroup name="ListOfVariables">
					<ParameterGroup name="Variables">
						<Parameter name="SingleObject" type="cn" value=""/>
						<Parameter name="ObjectListType" type="unsignedInteger" value="41"/>
					</ParameterGroup>
				</ParameterGroup>
			</Problem>
			<Method name="Sensitivities Method" type="SensitivitiesMethod">
				<Parameter name="Delta factor" type="unsignedFloat" value="1e-006"/>
				<Parameter name="Delta minimum" type="unsignedFloat" value="1e-012"/>
			</Method>
		</Task>
		<Task key="Task_19" name="Moieties" type="moieties" scheduled="false" updateModel="false">
			<Problem/>
			<Method name="Householder Reduction" type="Householder"/>
		</Task>
	</ListOfTasks>
	<ListOfReports>
		<Report key="Report_7" name="Steady-State" taskType="steadyState" separator="	" precision="6">
			<Comment>
				<body xmlns="http://www.w3.org/1999/xhtml">Automatically generated report.</body>
			</Comment>
			<Footer>
				<Object cn="CN=Root,Vector=TaskList[Steady-State]"/>
			</Footer>
		</Report>
		<Report key="Report_8" name="Elementary Flux Modes" taskType="fluxMode" separator="	" precision="6">
			<Comment>
				<body xmlns="http://www.w3.org/1999/xhtml">Automatically generated report.</body>
			</Comment>
			<Footer>
				<Object cn="CN=Root,Vector=TaskList[Elementary Flux Modes],Object=Result"/>
			</Footer>
		</Report>
		<Report key="Report_9" name="Optimization" taskType="optimization" separator="	" precision="6">
			<Comment>
				<body xmlns="http://www.w3.org/1999/xhtml">Automatically generated report.</body>
			</Comment>
			<Header>
				<Object cn="CN=Root,Vector=TaskList[Optimization],Object=Description"/>
				<Object cn="String=\[Function Evaluations\]"/>
				<Object cn="Separator=	"/>
				<Object cn="String=\[Best Value\]"/>
				<Object cn="Separator=	"/>
				<Object cn="String=\[Best Parameters\]"/>
			</Header>
			<Body>
				<Object cn="CN=Root,Vector=TaskList[Optimization],Problem=Optimization,Reference=Function Evaluations"/>
				<Object cn="Separator=	"/>
				<Object cn="CN=Root,Vector=TaskList[Optimization],Problem=Optimization,Reference=Best Value"/>
				<Object cn="Separator=	"/>
				<Object cn="CN=Root,Vector=TaskList[Optimization],Problem=Optimization,Reference=Best Parameters"/>
			</Body>
			<Footer>
				<Object cn="String=

"/>
				<Object cn="CN=Root,Vector=TaskList[Optimization],Object=Result"/>
			</Footer>
		</Report>
		<Report key="Report_10" name="Parameter Estimation" taskType="parameterFitting" separator="	" precision="6">
			<Comment>
				<body xmlns="http://www.w3.org/1999/xhtml">Automatically generated report.</body>
			</Comment>
			<Header>
				<Object cn="CN=Root,Vector=TaskList[Parameter Estimation],Object=Description"/>
				<Object cn="String=\[Function Evaluations\]"/>
				<Object cn="Separator=	"/>
				<Object cn="String=\[Best Value\]"/>
				<Object cn="Separator=	"/>
				<Object cn="String=\[Best Parameters\]"/>
			</Header>
			<Body>
				<Object cn="CN=Root,Vector=TaskList[Parameter Estimation],Problem=Parameter Estimation,Reference=Function Evaluations"/>
				<Object cn="Separator=	"/>
				<Object cn="CN=Root,Vector=TaskList[Parameter Estimation],Problem=Parameter Estimation,Reference=Best Value"/>
				<Object cn="Separator=	"/>
				<Object cn="CN=Root,Vector=TaskList[Parameter Estimation],Problem=Parameter Estimation,Reference=Best Parameters"/>
			</Body>
			<Footer>
				<Object cn="String=

"/>
				<Object cn="CN=Root,Vector=TaskList[Parameter Estimation],Object=Result"/>
			</Footer>
		</Report>
		<Report key="Report_11" name="Metabolic Control Analysis" taskType="metabolicControlAnalysis" separator="	" precision="6">
			<Comment>
				<body xmlns="http://www.w3.org/1999/xhtml">Automatically generated report.</body>
			</Comment>
			<Header>
				<Object cn="CN=Root,Vector=TaskList[Metabolic Control Analysis],Object=Description"/>
			</Header>
			<Footer>
				<Object cn="String=

"/>
				<Object cn="CN=Root,Vector=TaskList[Metabolic Control Analysis],Object=Result"/>
			</Footer>
		</Report>
		<Report key="Report_12" name="Lyapunov Exponents" taskType="lyapunovExponents" separator="	" precision="6">
			<Comment>
				<body xmlns="http://www.w3.org/1999/xhtml">Automatically generated report.</body>
			</Comment>
			<Header>
				<Object cn="CN=Root,Vector=TaskList[Lyapunov Exponents],Object=Description"/>
			</Header>
			<Footer>
				<Object cn="String=

"/>
				<Object cn="CN=Root,Vector=TaskList[Lyapunov Exponents],Object=Result"/>
			</Footer>
		</Report>
		<Report key="Report_13" name="Sensitivities" taskType="sensitivities" separator="	" precision="6">
			<Comment>
				<body xmlns="http://www.w3.org/1999/xhtml">Automatically generated report.</body>
			</Comment>
			<Header>
				<Object cn="CN=Root,Vector=TaskList[Sensitivities],Object=Description"/>
			</Header>
			<Footer>
				<Object cn="String=

"/>
				<Object cn="CN=Root,Vector=TaskList[Sensitivities],Object=Result"/>
			</Footer>
		</Report>
		<Report key="Report_14" name="Time, Concentrations, Volumes, and Global Quantity Values" taskType="timeCourse" separator="," precision="6">
			<Comment>
				<html xmlns="http://www.w3.org/1999/xhtml">
					<head>
						<meta name="qrichtext" content="1"/>
					</head>
					<body style="font-size:8pt;font-family:MS Shell Dlg">
						<p>A table of time, variable species concentrations, variable compartment volumes, and variable global quantity values.</p>
					</body>
				</html>
			</Comment>
			<Table printTitle="1">
				<Object cn="CN=Root,Model=New Model,Reference=Time"/>
				<Object cn="CN=Root,Model=New Model,Vector=Compartments[compartment],Vector=Metabolites[A0],Reference=Concentration"/>
				<Object cn="CN=Root,Model=New Model,Vector=Compartments[compartment],Vector=Metabolites[A1],Reference=Concentration"/>
				<Object cn="CN=Root,Model=New Model,Vector=Compartments[compartment],Vector=Metabolites[A2],Reference=Concentration"/>
				<Object cn="CN=Root,Model=New Model,Vector=Compartments[compartment],Vector=Metabolites[A3],Reference=Concentration"/>
				<Object cn="CN=Root,Model=New Model,Vector=Compartments[compartment],Vector=Metabolites[A4],Reference=Concentration"/>
				<Object cn="CN=Root,Model=New Model,Vector=Compartments[compartment],Vector=Metabolites[A5],Reference=Concentration"/>
				<Object cn="CN=Root,Model=New Model,Vector=Compartments[compartment],Vector=Metabolites[A6],Reference=Concentration"/>
				<Object cn="CN=Root,Model=New Model,Vector=Compartments[compartment],Vector=Metabolites[A7],Reference=Concentration"/>
				<Object cn="CN=Root,Model=New Model,Vector=Compartments[compartment],Vector=Metabolites[A8],Reference=Concentration"/>
				<Object cn="CN=Root,Model=New Model,Vector=Compartments[compartment],Vector=Metabolites[A9],Reference=Concentration"/>
				<Object cn="CN=Root,Model=New Model,Vector=Compartments[compartment],Vector=Metabolites[A10],Reference=Concentration"/>
				<Object cn="CN=Root,Model=New Model,Vector=Compartments[compartment],Vector=Metabolites[A11],Reference=Concentration"/>
				<Object cn="CN=Root,Model=New Model,Vector=Compartments[compartment],Vector=Metabolites[A12],Reference=Concentration"/>
				<Object cn="CN=Root,Model=New Model,Vector=Compartments[compartment],Vector=Metabolites[A13],Reference=Concentration"/>
				<Object cn="CN=Root,Model=New Model,Vector=Compartments[compartment],Vector=Metabolites[A14],Reference=Concentration"/>
				<Object cn="CN=Root,Model=New Model,Vector=Compartments[compartment],Vector=Metabolites[A15],Reference=Concentration"/>
				<Object cn="CN=Root,Model=New Model,Vector=Compartments[compartment],Vector=Metabolites[A16],Reference=Concentration"/>
				<Object cn="CN=Root,Model=New Model,Vector=Compartments[compartment],Vector=Metabolites[A17],Reference=Concentration"/>
				<Object cn="CN=Root,Model=New Model,Vector=Compartments[compartment],Vector=Metabolites[A18],Reference=Concentration"/>
				<Object cn="CN=Root,Model=New Model,Vector=Compartments[compartment],Vector=Metabolites[A19],Reference=Concentration"/>
				<Object cn="CN=Root,Model=New Model,Vector=Compartments[compartment],Vector=Metabolites[A20],Reference=Concentration"/>
				<Object cn="CN=Root,Model=New Model,Vector=Compartments[compartment],Vector=Metabolites[A21],Reference=Concentration"/>
				<Object cn="CN=Root,Model=New Model,Vector=Compartments[compartment],Vector=Metabolites[A22],Reference=Concentration"/>
				<Object cn="CN=Root,Model=New Model,Vector=Compartments[compartment],Vector=Metabolites[A23],Reference=Concentration"/>
				<Object cn="CN=Root,Model=New Model,Vector=Compartments[compartment],Vector=Metabolites[A24],Reference=Concentration"/>
				<Object cn="CN=Root,Model=New Model,Vector=Compartments[compartment],Vector=Metabolites[A25],Reference=Concentration"/>
				<Object cn="CN=Root,Model=New Model,Vector=Compartments[compartment],Vector=Metabolites[A26],Reference=Concentration"/>
				<Object cn="CN=Root,Model=New Model,Vector=Compartments[compartment],Vector=Metabolites[A27],Reference=Concentration"/>
				<Object cn="CN=Root,Model=New Model,Vector=Compartments[compartment],Vector=Metabolites[A28],Reference=Concentration"/>
				<Object cn="CN=Root,Model=New Model,Vector=Compartments[compartment],Vector=Metabolites[A29],Reference=Concentration"/>
				<Object cn="CN=Root,Model=New Model,Vector=Compartments[compartment],Vector=Metabolites[A30],Reference=Concentration"/>
				<Object cn="CN=Root,Model=New Model,Vector=Compartments[compartment],Vector=Metabolites[A31],Reference=Concentration"/>
				<Object cn="CN=Root,Model=New Model,Vector=Compartments[compartment],Vector=Metabolites[A32],Reference=Concentration"/>
				<Object cn="CN=Root,Model=New Model,Vector=Compartments[compartment],Vector=Metabolites[A33],Reference=Concentration"/>
				<Object cn="CN=Root,Model=New Model,Vector=Compartments[compartment],Vector=Metabolites[A34],Reference=Concentration"/>
				<Object cn="CN=Root,Model=New Model,Vector=Compartments[compartment],Vector=Metabolites[A35],Reference=Concentration"/>
				<Object cn="CN=Root,Model=New Model,Vector=Compartments[compartment],Vector=Metabolites[A36],Reference=Concentration"/>
				<Object cn="CN=Root,Model=New Model,Vector=Compartments[compartment],Vector=Metabolites[A37],Reference=Concentration"/>
				<Object cn="CN=Root,Model=New Model,Vector=Compartments[compartment],Vector=Metabolites[A38],Reference=Concentration"/>
				<Object cn="CN=Root,Model=New Model,Vector=Compartments[compartment],Vector=Metabolites[A39],Reference=Concentration"/>
				<Object cn="CN=Root,Model=New Model,Vector=Compartments[compartment],Vector=Metabolites[A40],Reference=Concentration"/>
				<Object cn="CN=Root,Model=New Model,Vector=Compartments[compartment],Vector=Metabolites[A41],Reference=Concentration"/>
				<Object cn="CN=Root,Model=New Model,Vector=Compartments[compartment],Vector=Metabolites[A42],Reference=Concentration"/>
				<Object cn="CN=Root,Model=New Model,Vector=Compartments[compartment],Vector=Metabolites[A43],Reference=Concentration"/>
				<Object cn="CN=Root,Model=New Model,Vector=Compartments[compartment],Vector=Metabolites[A44],Reference=Concentration"/>
				<Object cn="CN=Root,Model=New Model,Vector=Compartments[compartment],Vector=Metabolites[A45],Reference=Concentration"/>
				<Object cn="CN=Root,Model=New Model,Vector=Compartments[compartment],Vector=Metabolites[A46],Reference=Concentration"/>
				<Object cn="CN=Root,Model=New Model,Vector=Compartments[compartment],Vector=Metabolites[A47],Reference=Concentration"/>
				<Object cn="CN=Root,Model=New Model,Vector=Compartments[compartment],Vector=Metabolites[A48],Reference=Concentration"/>
				<Object cn="CN=Root,Model=New Model,Vector=Compartments[compartment],Vector=Metabolites[A49],Reference=Concentration"/>
				<Object cn="CN=Root,Model=New Model,Vector=Compartments[compartment],Vector=Metabolites[A50],Reference=Concentration"/>
				<Object cn="CN=Root,Model=New Model,Vector=Compartments[compartment],Vector=Metabolites[A51],Reference=Concentration"/>
				<Object cn="CN=Root,Model=New Model,Vector=Compartments[compartment],Vector=Metabolites[A52],Reference=Concentration"/>
				<Object cn="CN=Root,Model=New Model,Vector=Compartments[compartment],Vector=Metabolites[A53],Reference=Concentration"/>
				<Object cn="CN=Root,Model=New Model,Vector=Compartments[compartment],Vector=Metabolites[A54],Reference=Concentration"/>
				<Object cn="CN=Root,Model=New Model,Vector=Compartments[compartment],Vector=Metabolites[A55],Reference=Concentration"/>
				<Object cn="CN=Root,Model=New Model,Vector=Compartments[compartment],Vector=Metabolites[A56],Reference=Concentration"/>
				<Object cn="CN=Root,Model=New Model,Vector=Compartments[compartment],Vector=Metabolites[A57],Reference=Concentration"/>
				<Object cn="CN=Root,Model=New Model,Vector=Compartments[compartment],Vector=Metabolites[A58],Reference=Concentration"/>
				<Object cn="CN=Root,Model=New Model,Vector=Compartments[compartment],Vector=Metabolites[A59],Reference=Concentration"/>
				<Object cn="CN=Root,Model=New Model,Vector=Compartments[compartment],Vector=Metabolites[A60],Reference=Concentration"/>
				<Object cn="CN=Root,Model=New Model,Vector=Compartments[compartment],Vector=Metabolites[A61],Reference=Concentration"/>
				<Object cn="CN=Root,Model=New Model,Vector=Compartments[compartment],Vector=Metabolites[A62],Reference=Concentration"/>
				<Object cn="CN=Root,Model=New Model,Vector=Compartments[compartment],Vector=Metabolites[A63],Reference=Concentration"/>
				<Object cn="CN=Root,Model=New Model,Vector=Compartments[compartment],Vector=Metabolites[A64],Reference=Concentration"/>
				<Object cn="CN=Root,Model=New Model,Vector=Compartments[compartment],Vector=Metabolites[A65],Reference=Concentration"/>
				<Object cn="CN=Root,Model=New Model,Vector=Compartments[compartment],Vector=Metabolites[A66],Reference=Concentration"/>
				<Object cn="CN=Root,Model=New Model,Vector=Compartments[compartment],Vector=Metabolites[A67],Reference=Concentration"/>
				<Object cn="CN=Root,Model=New Model,Vector=Compartments[compartment],Vector=Metabolites[A68],Reference=Concentration"/>
				<Object cn="CN=Root,Model=New Model,Vector=Compartments[compartment],Vector=Metabolites[A69],Reference=Concentration"/>
				<Object cn="CN=Root,Model=New Model,Vector=Compartments[compartment],Vector=Metabolites[A70],Reference=Concentration"/>
				<Object cn="CN=Root,Model=New Model,Vector=Compartments[compartment],Vector=Metabolites[A71],Reference=Concentration"/>
				<Object cn="CN=Root,Model=New Model,Vector=Compartments[compartment],Vector=Metabolites[A72],Reference=Concentration"/>
				<Object cn="CN=Root,Model=New Model,Vector=Compartments[compartment],Vector=Metabolites[A73],Reference=Concentration"/>
				<Object cn="CN=Root,Model=New Model,Vector=Compartments[compartment],Vector=Metabolites[A74],Reference=Concentration"/>
				<Object cn="CN=Root,Model=New Model,Vector=Compartments[compartment],Vector=Metabolites[A75],Reference=Concentration"/>
				<Object cn="CN=Root,Model=New Model,Vector=Compartments[compartment],Vector=Metabolites[A76],Reference=Concentration"/>
				<Object cn="CN=Root,Model=New Model,Vector=Compartments[compartment],Vector=Metabolites[A77],Reference=Concentration"/>
				<Object cn="CN=Root,Model=New Model,Vector=Compartments[compartment],Vector=Metabolites[A78],Reference=Concentration"/>
				<Object cn="CN=Root,Model=New Model,Vector=Compartments[compartment],Vector=Metabolites[A79],Reference=Concentration"/>
				<Object cn="CN=Root,Model=New Model,Vector=Compartments[compartment],Vector=Metabolites[A80],Reference=Concentration"/>
				<Object cn="CN=Root,Model=New Model,Vector=Compartments[compartment],Vector=Metabolites[A81],Reference=Concentration"/>
				<Object cn="CN=Root,Model=New Model,Vector=Compartments[compartment],Vector=Metabolites[A82],Reference=Concentration"/>
				<Object cn="CN=Root,Model=New Model,Vector=Compartments[compartment],Vector=Metabolites[A83],Reference=Concentration"/>
				<Object cn="CN=Root,Model=New Model,Vector=Compartments[compartment],Vector=Metabolites[A84],Reference=Concentration"/>
				<Object cn="CN=Root,Model=New Model,Vector=Compartments[compartment],Vector=Metabolites[A85],Reference=Concentration"/>
				<Object cn="CN=Root,Model=New Model,Vector=Compartments[compartment],Vector=Metabolites[A86],Reference=Concentration"/>
				<Object cn="CN=Root,Model=New Model,Vector=Compartments[compartment],Vector=Metabolites[A87],Reference=Concentration"/>
				<Object cn="CN=Root,Model=New Model,Vector=Compartments[compartment],Vector=Metabolites[A88],Reference=Concentration"/>
				<Object cn="CN=Root,Model=New Model,Vector=Compartments[compartment],Vector=Metabolites[A89],Reference=Concentration"/>
				<Object cn="CN=Root,Model=New Model,Vector=Compartments[compartment],Vector=Metabolites[A90],Reference=Concentration"/>
				<Object cn="CN=Root,Model=New Model,Vector=Compartments[compartment],Vector=Metabolites[A91],Reference=Concentration"/>
				<Object cn="CN=Root,Model=New Model,Vector=Compartments[compartment],Vector=Metabolites[A92],Reference=Concentration"/>
				<Object cn="CN=Root,Model=New Model,Vector=Compartments[compartment],Vector=Metabolites[A93],Reference=Concentration"/>
				<Object cn="CN=Root,Model=New Model,Vector=Compartments[compartment],Vector=Metabolites[A94],Reference=Concentration"/>
				<Object cn="CN=Root,Model=New Model,Vector=Compartments[compartment],Vector=Metabolites[A95],Reference=Concentration"/>
				<Object cn="CN=Root,Model=New Model,Vector=Compartments[compartment],Vector=Metabolites[A96],Reference=Concentration"/>
				<Object cn="CN=Root,Model=New Model,Vector=Compartments[compartment],Vector=Metabolites[A97],Reference=Concentration"/>
				<Object cn="CN=Root,Model=New Model,Vector=Compartments[compartment],Vector=Metabolites[A98],Reference=Concentration"/>
				<Object cn="CN=Root,Model=New Model,Vector=Compartments[compartment],Vector=Metabolites[A99],Reference=Concentration"/>
				<Object cn="CN=Root,Model=New Model,Vector=Compartments[compartment],Vector=Metabolites[A100],Reference=Concentration"/>
				<Object cn="CN=Root,Model=New Model,Vector=Compartments[compartment],Vector=Metabolites[A101],Reference=Concentration"/>
				<Object cn="CN=Root,Model=New Model,Vector=Compartments[compartment],Vector=Metabolites[A102],Reference=Concentration"/>
				<Object cn="CN=Root,Model=New Model,Vector=Compartments[compartment],Vector=Metabolites[A103],Reference=Concentration"/>
				<Object cn="CN=Root,Model=New Model,Vector=Compartments[compartment],Vector=Metabolites[A104],Reference=Concentration"/>
				<Object cn="CN=Root,Model=New Model,Vector=Compartments[compartment],Vector=Metabolites[A105],Reference=Concentration"/>
				<Object cn="CN=Root,Model=New Model,Vector=Compartments[compartment],Vector=Metabolites[A106],Reference=Concentration"/>
				<Object cn="CN=Root,Model=New Model,Vector=Compartments[compartment],Vector=Metabolites[A107],Reference=Concentration"/>
				<Object cn="CN=Root,Model=New Model,Vector=Compartments[compartment],Vector=Metabolites[A108],Reference=Concentration"/>
				<Object cn="CN=Root,Model=New Model,Vector=Compartments[compartment],Vector=Metabolites[A109],Reference=Concentration"/>
				<Object cn="CN=Root,Model=New Model,Vector=Compartments[compartment],Vector=Metabolites[A110],Reference=Concentration"/>
				<Object cn="CN=Root,Model=New Model,Vector=Compartments[compartment],Vector=Metabolites[A111],Reference=Concentration"/>
				<Object cn="CN=Root,Model=New Model,Vector=Compartments[compartment],Vector=Metabolites[A112],Reference=Concentration"/>
				<Object cn="CN=Root,Model=New Model,Vector=Compartments[compartment],Vector=Metabolites[A113],Reference=Concentration"/>
				<Object cn="CN=Root,Model=New Model,Vector=Compartments[compartment],Vector=Metabolites[A114],Reference=Concentration"/>
				<Object cn="CN=Root,Model=New Model,Vector=Compartments[compartment],Vector=Metabolites[A115],Reference=Concentration"/>
				<Object cn="CN=Root,Model=New Model,Vector=Compartments[compartment],Vector=Metabolites[A116],Reference=Concentration"/>
				<Object cn="CN=Root,Model=New Model,Vector=Compartments[compartment],Vector=Metabolites[A117],Reference=Concentration"/>
				<Object cn="CN=Root,Model=New Model,Vector=Compartments[compartment],Vector=Metabolites[A118],Reference=Concentration"/>
				<Object cn="CN=Root,Model=New Model,Vector=Compartments[compartment],Vector=Metabolites[A119],Reference=Concentration"/>
				<Object cn="CN=Root,Model=New Model,Vector=Compartments[compartment],Vector=Metabolites[A120],Reference=Concentration"/>
				<Object cn="CN=Root,Model=New Model,Vector=Compartments[compartment],Vector=Metabolites[A121],Reference=Concentration"/>
				<Object cn="CN=Root,Model=New Model,Vector=Compartments[compartment],Vector=Metabolites[A122],Reference=Concentration"/>
				<Object cn="CN=Root,Model=New Model,Vector=Compartments[compartment],Vector=Metabolites[A123],Reference=Concentration"/>
				<Object cn="CN=Root,Model=New Model,Vector=Compartments[compartment],Vector=Metabolites[A124],Reference=Concentration"/>
				<Object cn="CN=Root,Model=New Model,Vector=Compartments[compartment],Vector=Metabolites[A125],Reference=Concentration"/>
				<Object cn="CN=Root,Model=New Model,Vector=Compartments[compartment],Vector=Metabolites[A126],Reference=Concentration"/>
				<Object cn="CN=Root,Model=New Model,Vector=Compartments[compartment],Vector=Metabolites[A127],Reference=Concentration"/>
				<Object cn="CN=Root,Model=New Model,Vector=Compartments[compartment],Vector=Metabolites[A128],Reference=Concentration"/>
				<Object cn="CN=Root,Model=New Model,Vector=Compartments[compartment],Vector=Metabolites[A129],Reference=Concentration"/>
			</Table>
		</Report>
	</ListOfReports>
	<GUI/>
</COPASI>
