# Supplementary material for: Systematic parameter estimation in data-rich environments for cell signalling dynamics
Source: Bioinformatics. 2013 Feb 19;29(8):1044–51. doi: 10.1093/bioinformatics/btt083 (PMC3624804; doi:10.1093/bioinformatics/btt083)
Supplement: Supplementary Data [file supp_btt083_SPEDRE_SourceFiles.zip › Supplementary Source Files/Artificial networks/Noise=0/Size 130 - Run 2/branch_sim_short.txt]

New Model[Time]	A0[Concentration]	A1[Concentration]	A2[Concentration]	A3[Concentration]	A4[Concentration]	A5[Concentration]	A6[Concentration]	A7[Concentration]	A8[Concentration]	A9[Concentration]	A10[Concentration]	A11[Concentration]	A12[Concentration]	A13[Concentration]	A14[Concentration]	A15[Concentration]	A16[Concentration]	A17[Concentration]	A18[Concentration]	A19[Concentration]	A20[Concentration]	A21[Concentration]	A22[Concentration]	A23[Concentration]	A24[Concentration]	A25[Concentration]	A26[Concentration]	A27[Concentration]	A28[Concentration]	A29[Concentration]	A30[Concentration]	A31[Concentration]	A32[Concentration]	A33[Concentration]	A34[Concentration]	A35[Concentration]	A36[Concentration]	A37[Concentration]	A38[Concentration]	A39[Concentration]	A40[Concentration]	A41[Concentration]	A42[Concentration]	A43[Concentration]	A44[Concentration]	A45[Concentration]	A46[Concentration]	A47[Concentration]	A48[Concentration]
0	0.407147	0.836604	0.931608	0.83404	0.193976	0.820673	0.350108	0.253548	0.407147	0.836604	0.931608	0.83404	0.0523087	0.657277	0.452956	0.564043	0.922514	0.938017	0.193976	0.820673	0.350108	0.253548	0.407147	0.836604	0.931608	0.83404	0.922514	0.938017	0.247688	0.112186	0.373333	0.722861	0.685263	0.0359813	0.956999	0.922514	0.938017	0.193976	0.820673	0.350108	0.253548	0.407147	0.836604	0.931608	0.83404	0.922514	0.938017	0.193976	0.820673
0.01	0.542452	1.00024	0.879915	1.09862	0.0959804	0.785825	0.401336	0.568448	0.617877	0.713818	0.450115	0.371873	0.388673	0.888712	0.319859	0.581908	0.641155	0.940243	0.326092	0.799761	0.688585	0.490284	0.771636	0.997699	1.02247	0.778134	0.809712	0.599874	0.339119	0.504048	0.315516	0.832516	0.312044	0.235702	0.954337	0.899207	0.687439	0.413263	0.686319	0.269763	0.519691	0.305324	0.473791	0.699214	0.647039	1.07804	0.625579	0.201152	0.575883
0.03	0.887553	1.12639	0.687006	1.43877	0.0173826	0.666707	0.274637	0.762927	0.705105	0.699801	0.104468	0.0734095	0.888952	1.15522	0.164959	0.650994	0.321641	0.94307	0.57632	0.77123	0.876921	0.878887	0.915553	1.17061	0.876155	0.680288	0.797188	0.302859	0.411923	1.0461	0.183546	0.683692	0.078685	0.235396	0.995387	0.79381	0.393676	0.80906	0.369651	0.175606	0.883105	0.135615	0.223951	0.490771	0.573443	1.34458	0.477799	0.215167	0.251293
0.07	1.5453	1.18909	0.394638	1.88794	0.000267843	0.437063	0.0704486	0.836152	0.688076	0.757152	0.00551548	0.0023231	1.27658	1.33317	0.0423274	0.558882	0.108429	0.944423	0.840118	0.748541	0.919169	1.56614	0.700927	1.50253	0.472541	0.524835	0.89302	0.0881064	0.420478	1.53348	0.0386214	0.3179	0.00776852	0.0790236	1.01285	0.519875	0.128554	1.54719	0.0471954	0.0764961	1.19558	0.0165531	0.0844839	0.343029	0.583352	1.91043	0.377752	0.217302	0.0442364
0.15	2.32725	1.20707	0.159741	2.23712	7.61545e-08	0.177105	0.00250965	0.865317	0.667647	0.781806	1.43903e-05	1.40617e-06	1.37866	1.37121	0.00254505	0.257902	0.0261902	0.944545	0.916797	0.763715	0.921152	2.5962	0.312413	2.04959	0.119427	0.313369	1.00032	0.00549214	0.385705	1.83677	0.00121483	0.0576904	0.000141056	0.00424274	0.695825	0.15101	0.0117145	2.71688	6.36702e-05	0.0138399	1.32231	0.000131289	0.0201109	0.129459	0.599413	3.26095	0.175751	0.186471	0.00132007
0.31	2.76033	1.20787	0.0358885	2.27952	4.1783e-14	0.0286743	1.58332e-06	0.868332	0.665829	0.78169	8.37788e-11	2.64545e-13	1.38262	1.37242	8.95769e-06	0.0636243	0.00431195	0.944545	0.935332	0.835966	0.921158	3.58269	0.0587092	2.35068	0.00749994	0.104653	1.08263	7.18634e-06	0.364714	1.98623	1.14561e-06	0.00183712	6.52116e-08	5.39808e-06	0.176048	0.00523468	8.3326e-05	3.40781	1.05049e-12	0.000424609	1.33689	1.60732e-06	0.00140145	0.00956782	0.606438	6.70459	0.0331754	0.122942	1.17575e-06
0.63	2.83462	1.20787	0.00220909	2.27959	1.04974e-17	0.000751457	4.41067e-13	0.868337	0.666099	0.782108	2.3233e-21	3.65265e-27	1.38262	1.37242	1.10708e-10	0.00780555	0.00017509	0.944545	0.939446	0.923503	0.921158	4.04825	0.0020255	2.37703	2.95725e-05	0.00919614	1.1561	5.81778e-12	0.356041	2.01417	1.01836e-12	1.86028e-06	1.45499e-14	4.67138e-12	0.00584065	3.55944e-06	4.09392e-09	3.51507	0	3.86723e-07	1.33705	3.11517e-09	6.89045e-06	3.83114e-05	0.607138	14.9163	0.00114474	0.0502094	1.34396e-12
1.27	2.83892	1.20787	8.85596e-06	2.27959	9.00728e-17	5.16108e-07	3.28831e-26	0.868337	0.666102	0.782113	0	0	1.38262	1.37242	1.69563e-20	0.00018006	2.9303e-07	0.944545	0.939621	0.955686	0.921158	4.11202	2.41047e-06	2.37714	4.59797e-10	5.12205e-05	1.19799	3.67209e-24	0.354145	2.01492	0	1.90782e-12	7.51336e-28	2.93641e-24	3.0517e-06	1.61063e-12	9.89806e-18	3.51827	0	3.19843e-13	1.33705	1.59447e-14	1.6658e-10	5.95319e-10	0.607142	32.1887	1.36231e-06	0.00832516	6.37425e-23
2.55	2.83904	1.20787	1.42876e-10	2.27959	0	2.43574e-13	0	0.868337	0.666102	0.782113	2.63626e-57	3.33665e-60	1.38262	1.37242	0	1.03147e-07	8.20937e-13	0.944545	0.939621	0.95717	0.921158	4.11298	3.41482e-12	2.37714	1.1211e-19	1.41765e-09	1.20608	0	0.354075	2.01492	1.26959e-17	2.07838e-24	0	0	4.08177e-13	3.46623e-25	2.67506e-35	3.51827	3.73083e-59	2.27359e-25	1.33705	4.27647e-25	9.79948e-20	1.45153e-19	0.607142	66.8599	1.92994e-12	0.000228876	0
5.11	2.83904	1.20787	0	2.27959	0	5.998e-26	5.71468e-63	0.868337	0.666102	0.782113	9.21701e-68	0	1.38262	1.37242	1.28186e-56	3.39409e-14	6.74131e-24	0.944545	0.939621	0.957171	0.921158	4.11298	7.30301e-24	2.37714	0	1.09287e-18	1.20631	0	0.354075	2.01492	6.94262e-18	0	1.60486e-64	0	4.54008e-27	0	0	3.51827	0	0	1.33705	0	0	0	0.607142	136.204	4.12741e-24	1.72989e-07	0
10.23	2.83904	1.20787	5.2498e-17	2.27959	1.55899e-17	1.0677e-44	5.134e-75	0.868337	0.666102	0.782113	0	0	1.38262	1.37242	0	4.27042e-27	4.25495e-42	0.944545	0.939621	0.957171	0.921158	4.11298	2.65042e-40	2.37714	0	2.66561e-36	1.20631	8.02338e-74	0.354075	2.01492	0	6.72052e-59	1.26265e-76	2.23221e-75	0	6.23893e-60	3.86871e-66	3.51827	0	7.85774e-60	1.33705	1.02945e-54	0	0	0.607142	274.893	0	9.89097e-14	6.07981e-70
20.47	2.83904	1.20787	0	2.27959	0	6.44729e-57	0	0.868337	0.666102	0.782113	3.64808e-85	0	1.38262	1.37242	2.75177e-78	0	2.20886e-55	0.944545	0.939621	0.957171	0.921158	4.11298	0	2.37714	1.60402e-65	1.38972e-51	1.20631	2.85366e-84	0.354075	2.01492	6.49082e-18	3.77418e-69	0	9.95881e-84	0	1.13671e-70	2.20782e-76	3.51827	0	3.58468e-70	1.33705	1.38819e-64	1.53092e-67	2.07677e-65	0.607142	552.27	0	0	1.23139e-80
[truncated: 81 more columns]
