# Supplementary material for: Systematic parameter estimation in data-rich environments for cell signalling dynamics
Source: Bioinformatics. 2013 Feb 19;29(8):1044–51. doi: 10.1093/bioinformatics/btt083 (PMC3624804; doi:10.1093/bioinformatics/btt083)
Supplement: Supplementary Data [file supp_btt083_SPEDRE_SourceFiles.zip › Supplementary Source Files/Artificial networks/Noise=0/Size 130 - Run 3/branch_sim_short.txt]

New Model[Time]	A0[Concentration]	A1[Concentration]	A2[Concentration]	A3[Concentration]	A4[Concentration]	A5[Concentration]	A6[Concentration]	A7[Concentration]	A8[Concentration]	A9[Concentration]	A10[Concentration]	A11[Concentration]	A12[Concentration]	A13[Concentration]	A14[Concentration]	A15[Concentration]	A16[Concentration]	A17[Concentration]	A18[Concentration]	A19[Concentration]	A20[Concentration]	A21[Concentration]	A22[Concentration]	A23[Concentration]	A24[Concentration]	A25[Concentration]	A26[Concentration]	A27[Concentration]	A28[Concentration]	A29[Concentration]	A30[Concentration]	A31[Concentration]	A32[Concentration]	A33[Concentration]	A34[Concentration]	A35[Concentration]	A36[Concentration]	A37[Concentration]	A38[Concentration]	A39[Concentration]	A40[Concentration]	A41[Concentration]	A42[Concentration]	A43[Concentration]	A44[Concentration]	A45[Concentration]	A46[Concentration]	A47[Concentration]	A48[Concentration]
0	0.407147	0.836604	0.931608	0.83404	0.193976	0.820673	0.350108	0.253548	0.407147	0.836604	0.931608	0.83404	0.0523087	0.657277	0.452956	0.564043	0.922514	0.938017	0.193976	0.820673	0.350108	0.253548	0.407147	0.836604	0.931608	0.83404	0.922514	0.938017	0.247688	0.112186	0.373333	0.722861	0.685263	0.0359813	0.956999	0.922514	0.938017	0.193976	0.820673	0.350108	0.253548	0.0684835	0.0804163	0.461867	0.622059	0.0596942	0.997436	0.916105	0.0130009
0.01	0.506154	0.995177	0.904903	1.19356	0.0999998	0.775976	0.405567	0.601976	0.479314	0.685616	0.450119	0.371749	0.435602	0.88685	0.320726	0.581875	0.659175	0.940239	0.327159	0.799761	0.671828	0.486704	0.577677	0.929845	1.02281	0.778134	0.813916	0.612744	0.34029	0.236531	0.31146	0.834168	0.312044	0.235695	0.941005	0.771994	0.553714	0.418074	0.685954	0.287122	0.521232	0.08323	0.0448082	0.412429	0.496855	0.214753	0.627382	1.02294	0.01358
0.03	0.777138	1.12251	0.805764	1.70068	0.0194127	0.639621	0.275743	0.875757	0.489407	0.578661	0.104514	0.0721713	0.963663	1.14607	0.171951	0.649822	0.366636	0.942989	0.588223	0.771227	0.84285	0.826176	0.629627	1.07003	0.877133	0.680288	0.835855	0.322193	0.418308	0.465711	0.181423	0.693546	0.078685	0.234656	0.961037	0.603891	0.259033	0.837439	0.364885	0.207908	0.890777	0.0598508	0.0202204	0.384277	0.41753	0.44146	0.382047	1.20331	0.00743395
0.07	1.28873	1.19102	0.604032	2.37321	0.000305682	0.410327	0.0677744	0.999493	0.444175	0.524023	0.0055493	0.00196482	1.35202	1.31846	0.0533822	0.55297	0.149484	0.94421	0.869493	0.748484	0.882073	1.29715	0.539159	1.38728	0.473277	0.524839	1.04193	0.0964996	0.434763	0.771577	0.0384443	0.327636	0.00776851	0.0773906	0.977594	0.338742	0.0727808	1.56524	0.0442167	0.117601	1.20859	0.0134323	0.00726646	0.329064	0.380558	0.844146	0.281346	1.32618	0.0014933
0.15	1.87879	1.21013	0.340093	2.99154	3.92766e-08	0.165114	0.00214058	1.04121	0.397998	0.477392	1.50496e-05	4.81224e-07	1.45028	1.35567	0.00567245	0.251103	0.0486439	0.944308	0.968412	0.763194	0.883989	1.83476	0.263512	1.9076	0.119626	0.313425	1.40447	0.00465901	0.401387	1.03601	0.00120622	0.0598036	0.000141056	0.00396265	0.716066	0.0658203	0.00615045	2.64078	6.26378e-05	0.0409792	1.33554	0.000348146	0.00170743	0.129292	0.355082	1.7716	0.14714	1.19266	4.95189e-05
0.31	2.20258	1.21086	0.109432	3.16778	0	0.0267075	9.93376e-07	1.04443	0.376772	0.444467	1.03394e-10	1.65046e-15	1.45391	1.35686	7.61101e-05	0.0605046	0.00966292	0.944308	1.00651	0.833853	0.883995	2.19389	0.0496134	2.19294	0.00751244	0.10486	1.88311	1.39519e-06	0.379583	1.17531	1.13723e-06	0.00190505	6.52115e-08	4.78136e-06	0.218303	0.00059738	4.31743e-05	3.28695	1.61687e-12	0.00554531	1.3501	5.58177e-06	0.000119055	0.0095741	0.342456	3.97459	0.0280368	0.793414	5.45281e-08
0.63	2.26084	1.21086	0.0114035	3.17089	1.08036e-17	0.00069989	1.13828e-13	1.04443	0.373494	0.438586	4.62045e-21	0	1.45391	1.35686	1.56822e-08	0.00697988	0.000397138	0.944308	1.01581	0.919466	0.883995	2.29596	0.00171154	2.21867	2.96217e-05	0.00929667	2.36077	3.13259e-14	0.370658	1.20134	1.01081e-12	1.92907e-06	1.45469e-14	4.0725e-12	0.0125819	2.00058e-08	2.12084e-09	3.38361	0	0.000108721	1.35027	1.09297e-08	5.85335e-07	3.83694e-05	0.340416	8.75218	0.000967301	0.324886	1.7183e-13
1.27	2.26495	1.21086	0.000124047	3.17089	2.01412e-18	4.80692e-07	1.18402e-27	1.04443	0.373428	0.438466	0	0	1.45391	1.35686	6.82953e-16	0.000138714	6.64672e-07	0.944308	1.0162	0.950988	0.883995	2.30567	2.03684e-06	2.21878	4.60568e-10	5.30775e-05	2.63192	1.57656e-29	0.368711	1.20204	0	1.97847e-12	7.57652e-28	2.57133e-24	2.70826e-05	2.22774e-17	5.13038e-18	3.38633	9.50797e-40	4.22943e-08	1.35027	5.59554e-14	1.41509e-11	5.96316e-10	0.340374	18.4617	1.15115e-06	0.0538731	1.73485e-23
2.55	2.26508	1.21086	1.46817e-08	3.17089	0	2.26993e-13	0	1.04443	0.373428	0.438466	0	1.73963e-56	1.45391	1.35686	3.19553e-30	5.83946e-08	1.86259e-12	0.944308	1.0162	0.95244	0.883995	2.3058	2.88654e-12	2.21878	1.13566e-19	1.54729e-09	2.68431	1.37433e-47	0.36864	1.20204	3.34908e-18	2.34637e-24	3.92541e-48	6.66921e-44	1.00673e-10	1.00374e-33	5.627e-34	3.38633	0	6.4136e-15	1.35027	1.53908e-24	8.39268e-21	1.47037e-19	0.340374	37.8994	1.63137e-12	0.00148108	3.62731e-41
5.11	2.26508	1.21086	0	3.17089	1.43247e-15	5.48758e-26	0	1.04443	0.373428	0.438466	0	0	1.45391	1.35686	0	1.03693e-14	1.50053e-23	0.944308	1.0162	0.952442	0.883995	2.3058	6.0308e-24	2.21878	6.8826e-37	1.31578e-18	2.68579	2.63853e-60	0.36864	1.20204	0	5.52786e-41	0	1.10423e-56	1.38303e-21	6.40243e-48	1.46824e-48	3.38633	0	1.75654e-28	1.35027	1.28008e-41	8.94464e-38	8.91114e-37	0.340374	76.775	3.40839e-24	1.11943e-06	5.79574e-54
10.23	2.26508	1.21086	8.55606e-17	3.17089	2.86662e-17	0	1.00479e-67	1.04443	0.373428	0.438466	1.24536e-72	3.1279e-71	1.45391	1.35686	0	4.36606e-28	8.53549e-42	0.944308	1.0162	0.952442	0.883995	2.3058	1.06929e-37	2.21878	4.10336e-30	3.22596e-35	2.68579	2.21992e-68	0.36864	1.20204	0	0	2.15234e-68	0	1.59089e-39	1.56507e-57	1.4406e-58	3.38633	0	6.33012e-46	1.35027	1.82168e-54	0	3.4517e-31	0.340374	154.526	0	6.39921e-13	0
20.47	2.26508	1.21086	0	3.17089	0	0	4.1585e-77	1.04443	0.373428	0.438466	1.15579e-83	6.22831e-85	1.45391	1.35686	2.09761e-66	1.7864e-42	0	0.944308	1.0162	0.952442	0.883995	2.3058	0	2.21878	9.59808e-41	3.44815e-49	2.68579	2.7174e-77	0.36864	1.20204	2.53153e-17	0	3.3122e-78	1.7115e-76	0	0	0	3.38633	0	4.02333e-56	1.35027	0	4.01071e-63	3.99486e-41	0.340374	310.028	0	0	2.60996e-74
[truncated: 81 more columns]
