# Supplementary material for: Systematic parameter estimation in data-rich environments for cell signalling dynamics
Source: Bioinformatics. 2013 Feb 19;29(8):1044–51. doi: 10.1093/bioinformatics/btt083 (PMC3624804; doi:10.1093/bioinformatics/btt083)
Supplement: Supplementary Data [file supp_btt083_SPEDRE_SourceFiles.zip › Supplementary Source Files/Artificial networks/Noise=0/Size 140/branch_sim_short.txt]

New Model[Time]	A0[Concentration]	A1[Concentration]	A2[Concentration]	A3[Concentration]	A4[Concentration]	A5[Concentration]	A6[Concentration]	A7[Concentration]	A8[Concentration]	A9[Concentration]	A10[Concentration]	A11[Concentration]	A12[Concentration]	A13[Concentration]	A14[Concentration]	A15[Concentration]	A16[Concentration]	A17[Concentration]	A18[Concentration]	A19[Concentration]	A20[Concentration]	A21[Concentration]	A22[Concentration]	A23[Concentration]	A24[Concentration]	A25[Concentration]	A26[Concentration]	A27[Concentration]	A28[Concentration]	A29[Concentration]	A30[Concentration]	A31[Concentration]	A32[Concentration]	A33[Concentration]	A34[Concentration]	A35[Concentration]	A36[Concentration]	A37[Concentration]	A38[Concentration]	A39[Concentration]	A40[Concentration]	A41[Concentration]	A42[Concentration]	A43[Concentration]	A44[Concentration]	A45[Concentration]	A46[Concentration]	A47[Concentration]	A48[Concentration]
0	0.83404	0.922514	0.938017	0.193976	0.820673	0.350108	0.253548	0.407147	0.836604	0.931608	0.83404	0.0523087	0.657277	0.452956	0.564043	0.247688	0.112186	0.373333	0.722861	0.685263	0.0359813	0.956999	0.713523	0.0684835	0.0804163	0.461867	0.622059	0.0596942	0.997436	0.916105	0.0130009	0.518418	0.048616	0.513596	0.867611	0.312143	0.698538	0.160131	0.0705893	0.480361	0.246986	0.200964	0.352336	0.033723	0.557207	0.861415	0.0920743	0.168859	0.535875
0.01	0.904788	1.10641	1.04615	0.48709	0.469724	0.299322	0.313619	0.585947	0.802729	0.851063	0.40037	0.0250684	1.26789	0.620292	0.385765	0.366357	0.179931	0.379153	0.741095	0.693289	0.211271	1.18721	0.639278	0.115347	0.289256	0.435381	0.70553	0.0314105	0.877459	1.06222	0.13499	0.569038	0.0209551	0.433363	0.867143	0.448016	0.488476	0.580107	0.0552429	0.393146	0.619576	0.222184	0.272953	0.202101	0.555318	1.00423	0.203504	0.270227	0.362155
0.03	1.07676	1.27417	0.978871	0.916903	0.112579	0.226243	0.198234	0.70515	0.744479	0.797162	0.0917339	0.0048537	2.06855	0.866744	0.18691	0.439133	0.189749	0.384357	0.796102	0.710266	0.328954	1.5661	0.614774	0.301329	0.339004	0.386057	0.848083	0.00965749	0.69098	1.27399	0.185373	0.478041	0.00461426	0.277596	0.858938	0.400804	0.253964	1.29198	0.0228166	0.263304	1.1104	0.213441	0.179032	0.30042	0.55722	1.31142	0.272439	0.448252	0.160064
0.07	1.40594	1.36617	0.671475	1.46026	0.00132151	0.137519	0.0351405	0.737011	0.677975	0.778038	0.00472844	0.000115398	2.66374	1.09918	0.0453648	0.306942	0.136602	0.386262	0.875744	0.748501	0.360913	2.15759	0.517737	0.561645	0.198094	0.300712	1.05492	0.000936741	0.498495	1.54847	0.056068	0.229889	0.000390974	0.0862307	0.765745	0.136683	0.072712	2.26349	0.00126918	0.117496	1.53363	0.112082	0.0869099	0.222547	0.562031	1.99169	0.266629	0.636805	0.0298678
0.15	1.80447	1.38204	0.341866	1.84458	3.192e-09	0.0542797	0.000503419	0.739051	0.638682	0.754885	1.19253e-05	2.53797e-08	2.81518	1.15577	0.00277932	0.0638779	0.0670682	0.386398	0.955185	0.831341	0.362667	2.92154	0.231887	0.67972	0.05047	0.174979	1.29834	3.53515e-06	0.39964	1.75133	0.00177625	0.0419865	6.61868e-06	0.00453861	0.445086	0.00397192	0.00608289	3.32229	3.16049e-07	0.0229567	1.70797	0.014611	0.0225231	0.0655304	0.569912	3.52824	0.131169	0.649195	0.00100748
0.31	2.02671	1.38227	0.104107	1.90586	0	0.00875459	5.28406e-08	0.739061	0.631967	0.742267	6.80811e-11	2.09941e-16	2.82102	1.15754	1.13406e-05	0.00109959	0.0139596	0.386398	1.00968	0.96409	0.362672	3.56994	0.0428748	0.595473	0.00316974	0.0507595	1.56925	2.15101e-12	0.375045	1.81312	1.67457e-06	0.00133707	3.03453e-09	5.56578e-06	0.0931131	2.21122e-07	4.26325e-05	4.05442	2.0958e-16	0.000840435	1.7282	0.000305543	0.00157335	0.00419363	0.575412	7.08728	0.0242307	0.454324	1.31869e-06
0.63	2.06917	1.38227	0.0103798	1.90619	0	0.000229395	3.28254e-16	0.739061	0.632025	0.7421	1.94904e-21	7.16089e-34	2.82103	1.15754	1.94637e-10	2.09793e-07	0.000571449	0.386398	1.02307	1.08239	0.362672	3.86205	0.00147906	0.516732	1.24983e-05	0.00296729	1.84276	2.15097e-26	0.366901	1.82202	1.48839e-12	1.35392e-06	6.76822e-16	4.75985e-12	0.00229592	4.28136e-17	2.09421e-09	4.2667	0	1.09516e-06	1.72843	7.07424e-07	7.73457e-06	1.62259e-05	0.57608	15.0275	0.00083591	0.188429	6.75878e-12
1.27	2.07272	1.38227	0.000105205	1.90619	0	1.57551e-07	7.205e-33	0.739061	0.632028	0.742105	0	0	2.82103	1.15754	5.75622e-20	7.39255e-15	9.56382e-07	0.386398	1.02364	1.11679	0.362672	3.90198	1.76017e-06	0.503949	1.94327e-10	6.83894e-06	2.00003	1.94475e-41	0.365135	1.82225	1.04572e-19	1.38856e-12	3.51789e-29	2.99934e-24	7.45672e-07	0	5.06467e-18	4.28768	7.47688e-45	1.85417e-12	1.72843	5.14643e-12	1.86988e-10	2.51606e-10	0.576084	31.4369	9.94785e-07	0.0312649	7.68375e-22
2.55	2.07284	1.38227	1.08289e-08	1.90619	0	7.43536e-14	6.16499e-51	0.739061	0.632028	0.742105	4.54352e-56	1.28558e-61	2.82103	1.15754	0	1.03763e-29	2.67934e-12	0.386398	1.02364	1.11817	0.362672	3.90258	2.49355e-12	0.503669	4.7364e-20	3.23779e-11	2.03043	0	0.365069	1.82225	1.88834e-17	1.51494e-24	0	0	4.35203e-14	5.24911e-53	2.38643e-35	4.28808	0	5.4687e-24	1.72843	1.51611e-22	1.09964e-19	6.13238e-20	0.576084	64.3348	1.40927e-12	0.000859539	0
5.11	2.07284	1.38227	0	1.90619	1.41085e-16	1.80883e-26	1.41601e-65	0.739061	0.632028	0.742105	1.10137e-69	4.90714e-67	2.82103	1.15754	7.0342e-59	0	2.18963e-23	0.386398	1.02364	1.11817	0.362672	3.90258	5.29462e-24	0.503669	0	7.44879e-22	2.03129	0	0.365069	1.82225	0	0	0	0	9.99068e-29	0	0	4.28808	0	0	1.72843	0	0	0	0.576084	130.132	2.99233e-24	6.4966e-07	0
10.23	2.07284	1.38227	0	1.90619	0	0	0	0.739061	0.632028	0.742105	0	0	2.82103	1.15754	0	3.04653e-60	3.40634e-33	0.386398	1.02364	1.11817	0.362672	3.90258	5.32136e-34	0.503669	0	1.27794e-31	2.03129	0	0.365069	1.82225	4.81836e-17	0	0	0	0	1.55093e-72	2.94216e-64	4.28808	3.78436e-73	0	1.72843	0	1.99442e-46	0	0.576084	261.726	3.00744e-34	3.96888e-13	0
20.47	2.07284	1.38227	0	1.90619	1.33231e-19	5.12152e-41	6.72081e-83	0.739061	0.632028	0.742105	2.83343e-89	1.07332e-86	2.82103	1.15754	1.7234e-77	1.47689e-69	3.75103e-38	0.386398	1.02364	1.11817	0.362672	3.90258	1.32091e-38	0.503669	1.14826e-53	6.48102e-37	2.03129	0	0.365069	1.82225	0	0	1.85793e-83	3.69083e-79	1.25263e-43	0	0	4.28808	0	0	1.72843	0	1.04952e-52	1.48669e-53	0.576084	524.914	7.46534e-39	0	2.82307e-75
[truncated: 91 more columns]
